# Supplementary material for: Genetic analysis of agronomic traits in elite sugarcane (Saccharum spp.) germplasm
Source: PLoS One. 2020 Jun 11;15(6):e0233752. doi: 10.1371/journal.pone.0233752 (PMC7289623; doi:10.1371/journal.pone.0233752)
Supplement: S1 Table — (XLSX) [file pone.0233752.s003.xlsx]

## Sheet: Table S1
Table S1 Details of the accessions in the sugarcane diversity panel.
ID	Clone name	Origin	Group
67	FR93-1066	France	1
68	FR93-264	France	1
69	FR93-316	France	1
70	FR93-410	France	1
71	FR93-439	France	1
72	FR93-481	France	1
73	FR93-506	France	1
74	FR93-635	France	1
75	FR93-654	France	1
76	FR93-657	France	1
77	FR93-658	France	1
78	FR93-697	France	1
79	FR93-761	France	1
80	FR93-774	France	1
81	FR93-780	France	1
82	FR93-816	France	1
83	FR93-865	France	1
84	FR93-873	France	1
85	FR93-910	France	1
86	FR93-945	France	1
87	FR93-979	France	1
88	FR94-370	France	1
89	FR94-389	France	1
90	FR94-444	France	1
92	FR94-87	France	1
93	FR94-94	France	1
96	FR96-17	France	1
98	FR96-238	France	1
99	FR96-245	France	1
100	FR96-333	France	1
103	FR96-418	France	1
104	FR96-423	France	1
106	FR96-512	France	1
107	FR96-620	France	1
108	FR96-626	France	1
109	FR96-628	France	1
113	FR97-164	France	1
118	FR97-47	France	1
119	FR97-53	France	1
125	FR98-41	France	1
132	FR99-413	France	1
133	FR99-49	France	1
233	CYZ89-7	China	1
234	ROC22	China	1
2	84-255-10	Australia	2
4	95-105	Australia	2
5	95H4001	Australia	2
6	95H4006	Australia	2
7	95H4013	Australia	2
8	95H4016	Australia	2
9	95H4017	Australia	2
10	95H4020	Australia	2
11	95H4021	Australia	2
12	95H4022	Australia	2
13	95H4033	Australia	2
14	95H4035	Australia	2
15	95H4037	Australia	2
16	95H4046	Australia	2
18	Q107	Australia	2
19	Q120	Australia	2
20	Q127	Australia	2
21	Q158	Australia	2
22	Q162	Australia	2
23	Q171	Australia	2
24	Q174	Australia	2
25	Q182	Australia	2
26	Q188	Australia	2
27	Q189	Australia	2
28	Q192	Australia	2
29	Q195	Australia	2
30	Q196	Australia	2
31	Q197	Australia	2
32	Q198	Australia	2
33	Q199	Australia	2
34	Q202	Australia	2
36	Q207	Australia	2
38	Q209	Australia	2
39	Q88	Australia	2
170	CP81-1405	USA	2
171	CP85-1382	USA	2
177	CP89-2376	USA	2
181	HOCP96-540	USA	2
53	FR00-097	France	3
54	FR00-157	France	3
55	FR00-183	France	3
56	FR00-188	France	3
57	FR00-213	France	3
58	FR00-236	France	3
59	FR00-247	France	3
60	FR00-282	France	3
61	FR00-301	France	3
62	FR00-303	France	3
63	FR00-306	France	3
64	FR00-309	France	3
65	FR01-003	France	3
66	FR83-1248	France	3
91	FR94-498	France	3
94	FR96-021	France	3
95	FR96-13	France	3
97	FR96-229	France	3
101	FR96-34	France	3
102	FR96-416	France	3
105	FR96-428	France	3
110	FR96-74	France	3
111	FR97-007	France	3
112	FR97-137	France	3
114	FR97-31	France	3
115	FR97-33	France	3
116	FR97-37	France	3
117	FR97-41	France	3
120	FR98-073	France	3
121	FR98-082	France	3
122	FR98-175	France	3
123	FR98-192	France	3
124	FR98-213	France	3
126	FR98-53	France	3
127	FR99-096	France	3
128	FR99-244	France	3
129	FR99-267	France	3
130	FR99-307	France	3
131	FR99-378	France	3
1	82-550	Australia	4
3	90-110-9	Australia	4
17	KQ01-858	Australia	4
35	Q206	Australia	4
37	Q208	Australia	4
164	C1051-73	Cuba	4
165	C266-70	Cuba	4
166	TC4	Malaysia	4
183	ISD20	Bangladesh	4
184	ISD24	Bangladesh	4
185	ISD28	Bangladesh	4
186	58N829	Mexico	4
187	66N2008	Mexico	4
188	67N3184	Mexico	4
189	78N465	Mexico	4
190	LAICA82-1729	Mexico	4
191	MEX57-473	Mexico	4
192	MEX64-1487	Mexico	4
193	MEX68-P-23	Mexico	4
194	MEX69-290	Mexico	4
195	MEX73-206	Mexico	4
196	MEX73-523	Mexico	4
197	MEX79-431	Mexico	4
198	MEX82-590	Mexico	4
199	MEX84-117	Mexico	4
200	KN90-418	Republic of the Sudan	4
201	KN90-455	Republic of the Sudan	4
202	KN93-06	Republic of the Sudan	4
203	KN93-08	Republic of the Sudan	4
204	KN94-24	Republic of the Sudan	4
205	NC0376	India	4
206	POJ2878	India	4
134	PSR83-1248	Philippines	5
135	PSR97-127	Philippines	5
136	PSR97-41	Philippines	5
137	PSR97-45	Philippines	5
138	PSR97-92	Philippines	5
139	PSR98-01	Philippines	5
140	PSR98-11	Philippines	5
141	PSR98-38	Philippines	5
142	VMC73-229	Philippines	5
143	VMC81-202	Philippines	5
144	VMC84-549	Philippines	5
145	VMC87-599	Philippines	5
146	VMC87-95	Philippines	5
147	VMC90-239	Philippines	5
148	VMC93-331	Philippines	5
149	VMC93-341	Philippines	5
150	VMC94-050	Philippines	5
151	VMC94-266	Philippines	5
152	VMC95-018	Philippines	5
153	VMC95-09	Philippines	5
154	VMC95-105	Philippines	5
155	VMC95-262	Philippines	5
156	VMC95-88	Philippines	5
157	VMC96-134	Philippines	5
158	VMC96-169	Philippines	5
159	VMC96-55	Philippines	5
160	VMC96-60	Philippines	5
161	VMC96-84	Philippines	5
162	VMC97-30	Philippines	5
163	VMC97-41	Philippines	5
167	CP33-310	USA	5
168	CP67-412	USA	5
169	CP81-1302	USA	5
172	CP86-1633	USA	5
173	CP86-1644	USA	5
174	CP88-1546	USA	5
175	CP88-1834	USA	5
176	CP89-2143	USA	5
178	CP89-2377	USA	5
179	CP92-1641	USA	5
180	CP94-1100	USA	5
182	TCP83-3196	USA	5
40	RB73-2727	Brazil	6
41	RB73-9735	Brazil	6
42	RB75-11	Brazil	6
43	RB83-5054	Brazil	6
44	RB83-5089	Brazil	6
45	RB85-5113	Brazil	6
46	SP80-0185	Brazil	6
47	SP80-1816	Brazil	6
48	SP80-3280	Brazil	6
49	SP81-3250	Brazil	6
50	SP83-2847	Brazil	6
51	SP84-1431	Brazil	6
52	SP84-5560	Brazil	6
207	CGZ8	China	6
208	CYT00-236	China	6
209	CYT79-177	China	6
210	CYT86-368	China	6
211	CYT93-159	China	6
212	CYZ01-1413	China	6
213	CYZ02-2332	China	6
214	CYZ02-2511	China	6
215	CYZ03-194	China	6
216	CYZ03-258	China	6
217	CYZ03-332	China	6
218	CYZ03-45	China	6
219	CYZ04-241	China	6
220	CYZ04-321	China	6
221	CYZ04-403	China	6
222	CYZ04-488	China	6
223	CYZ04-621	China	6
224	CYZ04-622	China	6
225	CYZ04-649	China	6
226	CYZ04-724	China	6
227	CYZ05-181	China	6
228	CYZ05-197	China	6
229	CYZ05-66	China	6
230	CYZ06-102	China	6
231	CYZ06-267	China	6
232	CYZ06-407	China	6
235	CYZ99-596	China	6
236	CYZ99-91	China	6
