# Supplementary material for: Genetic analysis of agronomic traits in elite sugarcane (Saccharum spp.) germplasm
Source: PLoS One. 2020 Jun 11;15(6):e0233752. doi: 10.1371/journal.pone.0233752 (PMC7289623; doi:10.1371/journal.pone.0233752)
Supplement: S2 Table — (XLSX) [file pone.0233752.s004.xlsx]

## Sheet: Table S2
Table S2 Summary of the 10 primer combinations used in this study.
Primer combination	Primer seqeunces	Polymorphic bands
E1-M1	E-AAC/ M-CAC	143
E1-M2	E-AAC/ M-CAG	145
E3-M5	E-ACA/ M-CTC	133
E3-M7	E-ACA/ M-CTG	124
E3-M8	E-ACA/ M-CAA	125
E4-M2	E-ACC/ M-CAG	146
E7-M1	E-ACT/ M-CAC	138
E7-M2	E-ACT/ M-CAG	103
E7-M5	E-ACT/ M-CTC	124
E7-M8	E-ACT/ M-CAA	178
