# Supplementary material for: Genetic analysis of agronomic traits in elite sugarcane (Saccharum spp.) germplasm
Source: PLoS One. 2020 Jun 11;15(6):e0233752. doi: 10.1371/journal.pone.0233752 (PMC7289623; doi:10.1371/journal.pone.0233752)
Supplement: S3 Table — (XLSX) [file pone.0233752.s005.xlsx]

## Sheet: Table S3
Table S3 Associated DNA markers identifed by the genome-wide association study in the sugarcane diversity panel (P < 0.05 adjusted for the false discovery rate).
Marker	Trait	-log (P-value)
E3_M5P55	AeriRoot	5.32
E3_M7P47	AeriRoot	4.29
E3_M8P73	AeriRoot	4.51
E1_M1P60	StaShape	2.83
E7_M8P128	StaShape	2.73
E7_M1P119	InterShape	2.46
E1_M1P105	CorkyPat	0.9
E1_M1P127	CorkyPat	0.82
E1_M1P138	CorkyPat	0.69
E1_M1P14	CorkyPat	1.02
E1_M1P142	CorkyPat	0.8
E1_M1P143	CorkyPat	0.8
E1_M1P2	CorkyPat	0.79
E1_M1P37	CorkyPat	0.95
E1_M1P39	CorkyPat	0.76
E1_M1P5	CorkyPat	0.69
E1_M1P63	CorkyPat	0.9
E1_M1P65	CorkyPat	1
E1_M1P66	CorkyPat	0.94
E1_M1P81	CorkyPat	0.7
E1_M1P82	CorkyPat	0.97
E1_M1P83	CorkyPat	0.83
E1_M1P84	CorkyPat	1.49
E1_M1P85	CorkyPat	0.99
E1_M1P97	CorkyPat	0.83
E1_M2P106	CorkyPat	0.86
E1_M2P107	CorkyPat	0.76
E1_M2P116	CorkyPat	0.66
E1_M2P12	CorkyPat	0.96
E1_M2P120	CorkyPat	1.1
E1_M2P14	CorkyPat	0.75
E1_M2P24	CorkyPat	0.83
E1_M2P55	CorkyPat	0.78
E1_M2P58	CorkyPat	0.92
E1_M2P86	CorkyPat	0.94
E1_M2P92	CorkyPat	0.9
E3_M5P1	CorkyPat	0.69
E3_M5P101	CorkyPat	0.98
E3_M5P102	CorkyPat	0.83
E3_M5P105	CorkyPat	0.79
E3_M5P11	CorkyPat	0.68
E3_M5P16	CorkyPat	0.71
E3_M5P17	CorkyPat	1.31
E3_M5P2	CorkyPat	1.43
E3_M5P23	CorkyPat	0.93
E3_M5P25	CorkyPat	0.77
E3_M5P27	CorkyPat	0.7
E3_M5P3	CorkyPat	1.1
E3_M5P34	CorkyPat	1.65
E3_M5P44	CorkyPat	1.01
E3_M5P53	CorkyPat	0.86
E3_M5P55	CorkyPat	0.82
E3_M5P56	CorkyPat	0.71
E3_M5P61	CorkyPat	1.05
E3_M5P62	CorkyPat	1.62
E3_M5P68	CorkyPat	0.73
E3_M5P7	CorkyPat	1.29
E3_M5P73	CorkyPat	1.91
E3_M5P74	CorkyPat	0.95
E3_M5P75	CorkyPat	0.7
E3_M5P76	CorkyPat	0.7
E3_M5P86	CorkyPat	1.18
E3_M5P90	CorkyPat	0.83
E3_M5P91	CorkyPat	1
E3_M7P101	CorkyPat	0.8
E3_M7P108	CorkyPat	0.69
E3_M7P110	CorkyPat	0.83
E3_M7P111	CorkyPat	1.07
E3_M7P12	CorkyPat	1.02
E3_M7P22	CorkyPat	1.14
E3_M7P30	CorkyPat	0.84
E3_M7P56	CorkyPat	0.87
E3_M7P78	CorkyPat	0.86
E3_M7P87	CorkyPat	1.28
E3_M7P96	CorkyPat	0.77
E3_M8P126	CorkyPat	1.7
E3_M8P13	CorkyPat	1.1
E3_M8P2	CorkyPat	1.03
E3_M8P29	CorkyPat	0.74
E3_M8P30	CorkyPat	1.39
E3_M8P31	CorkyPat	1.04
E3_M8P36	CorkyPat	0.74
E3_M8P41	CorkyPat	0.67
E3_M8P45	CorkyPat	0.74
E3_M8P49	CorkyPat	0.9
E3_M8P55	CorkyPat	1.12
E3_M8P62	CorkyPat	0.8
E3_M8P65	CorkyPat	1.01
E3_M8P70	CorkyPat	0.84
E3_M8P8	CorkyPat	0.9
E3_M8P9	CorkyPat	0.98
E3_M8P91	CorkyPat	0.75
E4_M2P100	CorkyPat	0.89
E4_M2P104	CorkyPat	1.23
E4_M2P108	CorkyPat	0.76
E4_M2P112	CorkyPat	2.94
E4_M2P113	CorkyPat	0.94
E4_M2P124	CorkyPat	0.68
E4_M2P138	CorkyPat	1.23
E4_M2P139	CorkyPat	1.7
E4_M2P41	CorkyPat	0.71
E4_M2P46	CorkyPat	0.78
E4_M2P47	CorkyPat	1.08
E4_M2P51	CorkyPat	0.71
E4_M2P57	CorkyPat	0.67
E4_M2P58	CorkyPat	0.99
E4_M2P59	CorkyPat	0.72
E4_M2P80	CorkyPat	0.78
E4_M2P82	CorkyPat	0.93
E4_M2P99	CorkyPat	1.14
E7_M1P100	CorkyPat	1.07
E7_M1P101	CorkyPat	0.74
E7_M1P103	CorkyPat	0.86
E7_M1P104	CorkyPat	1.91
E7_M1P107	CorkyPat	0.81
E7_M1P114	CorkyPat	1.23
E7_M1P115	CorkyPat	1.23
E7_M1P120	CorkyPat	0.96
E7_M1P128	CorkyPat	1.12
E7_M1P19	CorkyPat	1.27
E7_M1P20	CorkyPat	1.52
E7_M1P21	CorkyPat	0.9
E7_M1P22	CorkyPat	0.67
E7_M1P28	CorkyPat	0.76
E7_M1P34	CorkyPat	1.53
E7_M1P44	CorkyPat	1.2
E7_M1P72	CorkyPat	1.15
E7_M1P85	CorkyPat	1.04
E7_M1P86	CorkyPat	1.04
E7_M1P95	CorkyPat	0.8
E7_M2P12	CorkyPat	1.44
E7_M2P24	CorkyPat	0.7
E7_M2P25	CorkyPat	0.68
E7_M2P27	CorkyPat	0.95
E7_M2P29	CorkyPat	1.01
E7_M2P37	CorkyPat	1.6
E7_M2P40	CorkyPat	0.67
E7_M2P43	CorkyPat	0.69
E7_M2P44	CorkyPat	0.7
E7_M2P45	CorkyPat	0.82
E7_M2P46	CorkyPat	0.95
E7_M2P51	CorkyPat	0.78
E7_M2P57	CorkyPat	1.42
E7_M2P58	CorkyPat	0.8
E7_M2P61	CorkyPat	1.46
E7_M2P75	CorkyPat	1.33
E7_M2P96	CorkyPat	0.77
E7_M5P10	CorkyPat	0.66
E7_M5P101	CorkyPat	1.13
E7_M5P11	CorkyPat	2.08
E7_M5P118	CorkyPat	0.68
E7_M5P120	CorkyPat	1
E7_M5P2	CorkyPat	0.93
E7_M5P47	CorkyPat	1.52
E7_M5P54	CorkyPat	1.03
E7_M5P55	CorkyPat	1.01
E7_M5P61	CorkyPat	0.66
E7_M5P67	CorkyPat	0.93
E7_M5P7	CorkyPat	0.8
E7_M5P92	CorkyPat	1.18
E7_M5P93	CorkyPat	0.85
E7_M8P107	CorkyPat	0.88
E7_M8P115	CorkyPat	0.77
E7_M8P116	CorkyPat	1.47
E7_M8P119	CorkyPat	1.59
E7_M8P14	CorkyPat	1
E7_M8P145	CorkyPat	1.18
E7_M8P150	CorkyPat	0.69
E7_M8P151	CorkyPat	0.7
E7_M8P16	CorkyPat	1.02
E7_M8P166	CorkyPat	0.74
E7_M8P2	CorkyPat	0.72
E7_M8P21	CorkyPat	0.69
E7_M8P34	CorkyPat	0.8
E7_M8P38	CorkyPat	0.93
E7_M8P44	CorkyPat	1.37
E7_M8P50	CorkyPat	1.13
E7_M8P55	CorkyPat	0.95
E7_M8P72	CorkyPat	0.72
E7_M8P73	CorkyPat	0.72
E7_M8P79	CorkyPat	2.14
E7_M8P82	CorkyPat	0.66
E7_M8P9	CorkyPat	1.29
E7_M8P95	CorkyPat	1.34
E3_M5P119	RootPri	4.3
E3_M5P32	BudFurrow	3.08
E4_M2P50	LamCol	4.44
E1_M1P99	ShapeInAur	2.25
E1_M2P40	ShapeInAur	2.83
E3_M5P36	ShapeInAur	2.38
E3_M7P47	ShapeInAur	2.33
E7_M2P48	ShapeInAur	2.26
E7_M5P44	ShapeInAur	2.22
E1_M2P35	Cotton	2.17
E3_M8P80	Cotton	2.25
E7_M2P44	Cotton	2.44
E7_M5P51	Cotton	2.51
E7_M8P98	Cotton	2.34
E4_M2P139	Fiber	3.85
E4_M2P140	Fiber	4.65
E4_M2P141	Fiber	4.07
E7_M1P3	Fiber	4.17
E3_M5P50	TillerR	2.48
E3_M7P56	TillerR	2.4
E3_M7P83	TillerR	2.68
E3_M7P97	TillerR	2.26
E7_M2P102	TillerR	2.24
E7_M5P93	TillerR	2.26
