# Supplementary material for: Genetic analysis of agronomic traits in elite sugarcane (Saccharum spp.) germplasm
Source: PLoS One. 2020 Jun 11;15(6):e0233752. doi: 10.1371/journal.pone.0233752 (PMC7289623; doi:10.1371/journal.pone.0233752)
Supplement: S1 Dataset — (XLSX) [file pone.0233752.s006.xlsx]

## Sheet: Note
The data is used for the manuscript arranged for GWASpoly.

## Sheet: AFLP
Marker	Chrom	Position	58N829	66N2008	67N3184	78N465	82-550	84-255-10	90-110-9	95-105	95H4001	95H4006	95H4013	95H4016	95H4017	95H4020	95H4021	95H4022	95H4033	95H4035	95H4037	95H4046	C1051-73	C266-70	CGZ8	CP33-310	CP67-412	CP81-1302	CP81-1405	CP85-1382	CP86-1633	CP86-1644	CP88-1546	CP88-1834	CP89-2143	CP89-2376	CP89-2377	CP92-1641	CP94-1100	CYT00-236	CYT79-177	CYT86-368	CYT93-159	CYZ01-1413	CYZ02-2332	CYZ02-2511	CYZ03-194	CYZ03-258	CYZ03-332
E1_M1P1	0	1000	B	A	B	B	B	B	A	B	B	B	A	A	A	A	A	B	B	B	A	B	A	B	B	A	B	B	B	A	B	B	B	B	B	B	B	B	B	A	B	A	A	A	B	A	A	B	A
E1_M1P10	0	2000	A	A	B	A	B	B	A	B	B	B	B	B	B	B	B	B	B	B	B	B	A	B	B	B	B	B	B	B	B	B	B	B	B	B	B	B	B	A	B	A	B	B	B	A	B	B	B
E1_M1P100	0	3000	A	A	A	A	B	B	A	B	B	B	B	B	B	B	B	B	B	B	B	B	A	A	B	A	B	A	A	B	A	B	A	B	A	A	A	A	B	B	A	A	A	A	A	A	A	A	A
E1_M1P101	0	4000	B	B	B	A	B	B	A	B	B	B	B	B	B	B	B	B	B	B	B	B	B	B	B	B	B	B	B	B	B	B	B	B	B	B	B	B	B	B	B	B	B	B	B	A	B	B	B
E1_M1P102	0	5000	A	A	A	A	A	B	A	A	A	A	A	A	A	A	A	A	A	A	A	A	A	A	B	A	B	A	B	A	A	B	A	A	A	A	A	A	A	A	B	A	A	A	A	A	A	B	A
E1_M1P103	0	6000	A	A	B	A	B	B	A	B	B	B	B	B	B	B	B	B	B	B	B	B	A	A	B	B	B	A	B	B	B	B	B	B	B	B	B	B	B	B	B	A	B	B	B	A	B	B	B
E1_M1P104	0	7000	A	A	A	A	A	B	A	A	A	B	A	A	A	A	A	A	A	A	B	A	A	A	A	A	B	A	A	A	A	A	A	A	A	A	A	A	A	A	A	A	A	A	A	A	A	B	A
E1_M1P105	0	8000	A	A	A	A	A	B	A	A	A	B	A	A	A	A	A	A	A	A	B	A	A	A	A	A	B	A	A	A	A	A	A	A	A	A	A	A	A	A	A	A	A	A	A	A	A	B	A
E1_M1P106	0	9000	A	A	A	A	A	A	A	A	A	B	A	A	A	A	A	A	A	A	A	A	A	A	B	A	A	A	A	A	A	A	A	A	A	A	A	A	A	A	A	A	A	A	A	A	A	A	A
E1_M1P107	0	10000	A	A	A	A	A	A	A	A	A	A	A	A	A	A	A	A	A	A	A	A	A	A	B	A	A	A	A	A	A	A	A	A	A	A	A	A	A	A	A	A	A	A	A	A	A	B	A
E1_M1P108	0	11000	A	A	A	A	A	A	A	A	A	B	A	A	A	A	A	A	A	A	A	A	A	A	A	A	A	A	A	A	A	A	A	A	A	A	A	A	A	A	A	A	A	A	A	A	A	A	A
E1_M1P109	0	12000	A	A	A	A	A	A	A	A	A	B	A	A	A	A	A	A	A	A	A	A	A	A	A	A	A	A	A	A	A	A	A	A	A	A	A	A	A	A	A	A	A	A	A	A	A	A	A
E1_M1P11	0	13000	B	A	B	B	B	B	A	B	B	B	B	B	B	B	B	B	B	B	B	B	A	B	B	B	B	B	B	B	B	B	B	B	B	B	B	B	B	A	B	B	B	A	B	A	B	B	B
E1_M1P110	0	14000	B	A	B	B	B	A	A	A	A	A	A	A	A	A	A	A	A	A	A	A	A	A	B	A	A	A	A	A	A	A	A	A	A	A	A	A	A	A	B	A	A	A	A	A	A	A	A
E1_M1P111	0	15000	B	A	B	B	B	B	A	B	B	B	B	B	B	B	B	B	B	B	B	B	A	A	B	B	B	B	B	B	B	B	B	B	B	B	B	B	B	B	B	A	B	A	B	A	B	B	B
E1_M1P112	0	16000	B	A	B	B	B	B	A	B	B	B	B	B	B	B	B	B	B	B	B	B	A	A	B	B	B	B	B	B	B	B	B	B	B	B	B	B	B	B	B	A	B	A	B	A	B	B	B
E1_M1P113	0	17000	A	A	A	A	A	A	A	A	A	B	A	A	A	A	A	A	A	A	A	A	A	A	A	A	A	A	A	A	A	A	A	A	A	A	A	A	A	A	A	A	A	A	A	A	A	A	A
E1_M1P114	0	18000	A	A	A	B	B	B	A	A	B	B	B	B	B	B	B	B	B	A	B	B	A	A	A	B	A	B	B	A	B	A	A	B	B	B	B	B	A	A	B	A	A	A	B	A	A	B	A
E1_M1P115	0	19000	A	A	A	A	B	A	A	A	A	A	A	A	A	A	A	A	A	A	A	A	A	A	A	A	A	A	A	A	A	A	A	A	A	A	A	A	A	A	A	A	A	A	A	A	A	A	A
E1_M1P116	0	20000	A	A	A	A	B	B	A	A	A	B	A	A	B	A	A	A	A	A	A	A	A	A	A	A	A	A	A	A	A	A	A	A	A	A	A	A	A	A	A	A	A	A	A	A	A	A	A
E1_M1P117	0	21000	A	A	A	A	B	B	A	A	A	B	A	A	B	A	A	A	A	A	A	A	A	A	A	A	A	A	A	A	A	A	A	A	A	A	A	A	A	A	A	A	A	A	A	A	A	A	A
E1_M1P118	0	22000	A	A	B	A	B	B	A	B	B	B	B	B	B	B	B	B	B	B	B	B	A	B	B	B	B	B	B	A	A	B	A	A	B	B	A	B	B	A	B	A	B	A	B	A	B	B	B
E1_M1P119	0	23000	A	A	B	A	B	B	A	B	B	B	B	B	B	B	B	B	B	B	B	B	A	B	B	B	B	B	B	A	A	B	A	A	B	B	A	B	B	A	B	A	B	A	B	A	B	B	B
E1_M1P12	0	24000	A	A	A	A	A	A	A	A	A	A	A	A	A	A	A	A	A	A	A	A	A	A	A	A	A	A	B	A	B	A	A	A	A	B	A	B	A	A	A	A	A	A	A	A	A	A	A
E1_M1P120	0	25000	A	A	A	A	A	A	A	A	A	A	A	A	A	A	A	A	A	A	A	A	A	A	A	A	A	A	A	A	A	A	A	A	A	A	A	A	A	A	A	A	A	A	A	A	A	A	A
E1_M1P121	0	26000	A	A	A	A	A	B	A	A	A	A	A	A	B	A	A	A	A	A	B	A	A	A	A	A	A	A	A	A	A	A	A	A	A	A	A	A	A	A	A	A	A	A	A	A	A	A	A
E1_M1P122	0	27000	B	A	B	B	B	A	A	B	B	B	B	B	B	B	B	B	B	B	B	B	B	B	A	B	B	B	B	B	B	B	A	B	B	A	A	A	B	A	A	A	B	A	B	A	B	B	A
E1_M1P123	0	28000	A	A	A	A	A	A	A	A	A	A	A	A	A	A	A	A	A	A	A	A	A	A	A	A	A	A	A	A	A	A	A	A	A	A	A	A	A	A	A	A	A	A	A	A	A	A	A
E1_M1P124	0	29000	A	B	B	B	B	A	A	A	A	A	A	A	A	A	A	A	A	A	A	A	A	B	A	A	A	A	A	A	A	A	A	A	A	A	A	A	A	A	A	A	A	A	A	A	A	A	A
E1_M1P125	0	30000	A	B	B	B	B	A	A	B	B	B	B	B	B	B	B	B	B	B	B	B	A	B	B	A	B	A	B	B	A	A	A	A	A	A	A	A	A	A	B	A	B	A	B	A	B	B	B
E1_M1P126	0	31000	B	B	B	B	B	A	A	B	B	B	B	B	B	B	B	B	B	B	B	B	A	B	B	B	B	B	B	B	B	B	B	B	B	A	B	B	B	B	B	B	B	B	B	B	B	B	B
E1_M1P127	0	32000	B	A	B	A	B	A	A	A	A	A	A	A	A	A	A	A	A	A	A	A	A	B	A	A	B	A	B	A	A	A	A	A	A	B	A	A	B	A	A	A	A	A	A	A	A	A	A
E1_M1P128	0	33000	A	A	A	A	A	A	A	A	A	A	A	A	A	A	A	A	A	A	A	A	A	A	A	A	A	A	A	A	A	A	A	A	A	A	A	A	A	B	A	A	A	A	A	A	A	A	A
E1_M1P129	0	34000	A	A	A	A	A	A	A	A	A	A	A	A	A	A	A	A	A	A	A	A	A	A	A	A	A	A	A	A	A	A	A	A	A	A	A	A	A	B	A	A	A	A	A	A	A	A	A
E1_M1P13	0	35000	A	A	A	A	A	A	A	A	A	A	A	A	A	A	A	A	A	A	A	A	A	A	A	A	A	A	A	A	A	A	B	A	A	A	A	A	A	A	A	A	A	A	A	A	A	A	A
E1_M1P130	0	36000	A	A	A	A	A	A	A	A	A	A	A	A	A	A	A	A	A	A	A	A	A	A	A	A	A	A	A	A	A	A	A	A	A	A	A	A	A	A	A	A	A	A	A	A	A	A	A
E1_M1P131	0	37000	A	A	A	A	A	B	A	A	A	B	A	A	A	A	A	A	A	A	A	A	A	A	A	A	A	A	B	A	A	A	A	A	A	A	A	A	A	A	A	A	A	A	A	A	A	A	A
E1_M1P132	0	38000	A	A	A	A	A	A	A	A	A	A	A	A	A	A	A	A	A	A	A	A	A	A	A	A	A	A	A	A	A	A	A	A	A	A	A	A	A	A	A	A	A	A	A	A	A	A	A
E1_M1P133	0	39000	A	A	A	A	A	A	A	A	A	A	A	A	A	A	A	A	A	A	A	A	A	A	B	A	A	A	A	A	A	A	A	A	A	A	A	A	A	A	A	A	A	A	A	A	A	A	A
E1_M1P134	0	40000	A	A	A	A	A	A	A	A	A	A	A	A	A	A	A	A	A	A	A	A	A	A	A	A	A	A	A	A	A	A	A	A	A	A	A	A	A	A	A	A	A	A	A	A	A	A	A
E1_M1P135	0	41000	B	B	A	B	A	B	A	B	B	B	B	B	B	B	B	B	B	B	B	B	A	B	A	B	B	B	B	A	B	B	B	B	B	B	B	B	B	A	B	A	B	A	B	A	B	B	B
E1_M1P136	0	42000	A	A	A	A	A	A	A	A	A	A	A	A	A	A	A	A	A	A	A	A	A	A	A	A	A	A	A	A	A	A	A	A	A	A	A	A	A	A	A	A	A	A	A	A	A	A	A
E1_M1P137	0	43000	A	A	A	A	A	A	A	A	A	A	A	A	A	A	A	A	A	A	A	A	A	A	A	A	A	A	A	A	A	A	A	A	A	A	A	A	A	A	A	A	A	A	A	A	A	A	A
E1_M1P138	0	44000	B	B	A	B	A	B	A	B	B	B	B	B	B	B	B	B	B	B	B	B	A	B	A	B	B	B	B	B	B	B	B	B	B	B	B	B	B	A	B	A	B	A	B	A	B	B	B
E1_M1P139	0	45000	B	B	A	B	A	B	A	B	B	B	B	B	B	B	B	B	B	B	B	B	A	B	A	B	B	B	B	A	B	B	B	B	B	B	B	B	B	A	B	A	B	A	B	A	B	B	B
E1_M1P14	0	46000	B	A	B	B	B	B	A	B	B	B	B	B	B	B	B	B	B	B	B	B	A	B	B	B	B	B	B	B	B	B	B	B	B	B	B	B	B	A	B	B	B	B	B	A	B	B	B
E1_M1P140	0	47000	B	B	A	B	A	B	A	B	B	B	B	B	B	B	B	B	B	B	B	B	A	B	A	B	B	B	B	A	B	B	B	B	B	B	B	B	B	A	B	A	A	A	A	A	A	B	A
E1_M1P141	0	48000	B	B	A	B	A	B	A	B	B	B	B	B	B	B	B	B	B	B	B	B	A	B	A	A	A	A	B	A	A	A	A	A	A	B	A	A	A	A	B	A	A	A	A	A	A	B	A
E1_M1P142	0	49000	A	A	A	A	A	A	A	A	A	A	A	A	A	A	A	A	A	A	A	A	A	A	A	A	A	A	A	A	A	A	A	A	A	A	A	A	A	A	A	A	A	A	A	A	A	A	A
E1_M1P143	0	50000	A	A	A	A	A	A	A	A	A	A	A	A	A	A	A	A	A	A	A	A	A	A	A	A	A	A	A	A	A	A	A	A	A	A	A	A	A	A	A	A	A	A	A	A	A	A	A
E1_M1P15	0	51000	A	A	B	A	A	B	A	B	B	B	B	B	B	B	B	B	B	B	B	B	A	A	A	B	B	B	B	B	B	B	B	B	B	B	B	B	B	A	A	A	A	A	A	A	A	A	A
E1_M1P16	0	52000	A	A	A	A	A	A	B	A	A	A	A	A	A	A	A	A	A	A	A	A	A	A	A	A	A	A	A	A	A	A	A	A	A	A	A	A	A	B	A	A	A	A	A	A	A	A	A
E1_M1P17	0	53000	A	A	A	A	A	A	A	A	A	A	A	A	A	A	A	A	A	A	A	A	A	A	A	A	A	A	A	A	A	B	A	A	A	A	A	A	B	A	A	A	A	A	A	A	A	A	A
E1_M1P18	0	54000	A	A	A	A	A	A	A	A	A	A	A	A	A	A	A	A	A	A	A	A	A	A	A	B	B	A	A	A	A	B	B	B	A	A	A	B	A	B	A	A	A	A	A	A	A	A	A
E1_M1P19	0	55000	A	A	B	A	A	B	A	B	B	B	A	B	B	B	A	B	B	B	A	B	A	A	A	B	B	A	B	A	B	B	A	B	B	B	B	B	B	B	A	A	A	A	B	A	A	B	A
E1_M1P2	0	56000	A	A	B	B	B	B	A	B	B	B	A	A	A	A	A	B	B	B	A	B	A	B	A	A	A	A	B	A	A	A	A	A	A	B	A	A	B	A	B	A	A	A	B	A	A	B	A
E1_M1P20	0	57000	A	A	B	A	A	B	A	B	B	B	A	B	B	B	A	B	B	B	A	B	A	A	A	B	B	A	B	A	B	B	A	B	B	B	B	B	B	A	A	A	A	A	B	A	A	B	A
E1_M1P21	0	58000	A	A	A	A	A	B	A	A	A	A	A	A	A	A	A	A	A	A	A	A	A	A	A	A	A	A	A	A	A	B	A	A	A	A	A	A	A	A	A	A	A	A	B	A	A	B	A
E1_M1P22	0	59000	B	A	B	B	B	B	A	B	B	B	A	B	B	B	A	B	B	B	B	B	A	B	A	B	B	B	B	A	B	B	B	B	B	B	B	B	B	B	B	A	A	A	B	A	A	B	A
E1_M1P23	0	60000	B	A	B	B	B	B	A	B	B	B	A	B	B	B	A	B	B	B	B	B	A	B	B	B	B	B	B	A	B	B	B	B	B	B	B	B	B	B	B	A	B	A	B	A	A	B	B
E1_M1P24	0	61000	A	A	A	A	A	A	A	A	A	B	A	A	A	A	A	A	A	A	A	A	A	A	B	A	A	A	A	A	A	A	A	A	A	A	A	A	A	B	B	A	B	A	B	A	A	B	B
E1_M1P25	0	62000	A	A	A	A	A	A	A	A	A	A	A	A	A	A	A	A	A	A	A	A	A	A	A	A	A	A	A	A	A	A	A	A	A	A	A	A	A	B	A	A	A	A	A	A	A	A	A
E1_M1P26	0	63000	A	A	A	A	A	A	A	A	A	A	A	A	A	A	A	A	A	A	A	A	A	A	A	A	A	A	A	A	A	A	A	A	A	A	A	A	A	B	A	A	A	A	A	A	A	A	A
E1_M1P27	0	64000	A	A	A	A	A	A	A	B	A	B	A	A	A	A	A	A	A	A	A	A	A	A	A	A	A	A	A	A	A	A	A	A	A	A	A	A	A	B	A	A	A	A	A	A	A	A	A
E1_M1P28	0	65000	A	A	A	A	A	A	A	A	A	A	A	A	A	A	A	A	A	A	A	A	A	A	A	B	A	A	A	A	A	B	A	A	A	A	A	A	A	B	A	A	A	A	A	A	A	A	A
E1_M1P29	0	66000	A	A	A	A	A	A	A	A	A	A	A	A	A	A	A	A	A	A	A	A	A	A	A	A	A	A	A	A	A	A	A	A	A	A	A	A	A	B	A	A	A	A	A	A	A	A	A
E1_M1P3	0	67000	B	A	B	A	B	A	A	B	B	B	B	A	B	A	B	B	B	B	B	B	A	A	A	B	B	A	B	A	A	B	B	B	B	B	B	B	B	A	B	A	A	A	B	A	A	A	A
E1_M1P30	0	68000	A	A	A	A	A	A	A	A	A	A	A	A	A	A	A	A	A	A	A	A	A	A	A	A	A	A	A	A	A	A	A	A	A	A	A	A	A	A	A	A	A	A	A	A	A	A	A
E1_M1P31	0	69000	B	A	B	A	B	B	A	B	B	B	B	A	B	A	B	B	B	B	A	B	A	B	B	B	B	B	B	B	B	B	B	B	B	B	B	B	B	A	B	B	B	A	B	A	B	B	B
E1_M1P32	0	70000	B	A	B	B	B	B	A	B	B	B	A	A	B	A	B	B	B	B	A	B	A	B	B	B	B	B	B	A	B	B	B	B	B	B	B	B	B	A	B	B	B	B	B	A	B	B	B
E1_M1P33	0	71000	B	A	B	B	B	B	A	B	B	B	A	A	A	A	B	B	B	B	A	B	A	B	B	B	B	B	B	A	B	B	B	B	B	B	B	B	B	A	B	B	B	B	B	A	B	B	B
E1_M1P34	0	72000	A	A	B	A	B	B	A	B	B	B	A	A	A	A	A	B	A	B	A	B	A	A	A	A	B	A	B	A	A	B	A	B	B	B	B	B	A	A	A	A	A	A	A	A	A	B	A
E1_M1P35	0	73000	A	A	A	A	A	A	A	A	A	A	A	A	A	A	A	A	A	A	A	A	A	A	B	A	A	A	A	A	A	A	A	A	A	A	A	A	A	B	A	A	A	A	A	A	A	A	A
E1_M1P36	0	74000	A	A	B	A	A	B	A	A	A	A	A	A	A	A	A	A	A	A	A	A	A	A	B	A	B	A	B	A	A	A	A	A	A	A	A	A	A	A	A	A	A	A	A	A	A	B	A
E1_M1P37	0	75000	A	A	B	A	A	A	A	B	B	A	A	A	A	A	A	A	A	A	A	B	A	A	B	A	B	B	B	A	B	A	A	A	B	B	B	A	B	A	A	A	A	A	A	A	A	B	A
E1_M1P38	0	76000	A	A	B	A	A	B	A	A	A	A	A	A	A	A	A	A	A	A	A	A	A	A	B	A	B	B	B	A	B	A	B	B	A	B	A	B	A	A	A	A	A	A	A	A	A	A	A
E1_M1P39	0	77000	A	A	A	A	A	A	A	A	A	B	A	A	A	A	A	A	A	A	A	A	A	A	A	A	B	B	A	A	A	B	B	B	B	A	B	A	B	A	A	A	A	A	A	A	A	A	A
E1_M1P4	0	78000	A	A	A	A	A	A	A	A	A	A	A	A	A	A	A	A	A	A	A	A	A	A	A	A	A	A	A	A	A	A	A	A	A	A	A	A	A	B	A	A	A	A	A	A	A	A	A
E1_M1P40	0	79000	A	A	A	A	A	A	A	A	A	A	A	A	A	A	A	A	A	A	A	A	A	A	A	A	B	A	A	A	B	A	B	A	B	A	A	A	A	B	A	A	A	A	A	A	A	A	A
E1_M1P41	0	80000	A	A	A	A	A	A	B	A	A	A	A	A	A	A	A	A	A	A	A	A	A	A	A	A	B	A	A	A	B	A	B	A	B	A	A	A	A	B	A	A	A	A	A	A	A	A	A
E1_M1P42	0	81000	A	A	A	A	A	B	B	A	A	A	A	A	A	A	A	A	A	A	A	A	A	A	A	A	A	A	A	A	A	A	A	A	B	A	A	A	A	A	A	A	A	A	A	A	A	A	A
E1_M1P43	0	82000	A	A	A	A	A	A	A	B	A	B	A	A	A	A	A	A	A	A	A	A	A	A	A	B	B	A	A	A	A	A	A	A	A	A	B	A	A	A	A	A	A	A	A	A	A	A	A
E1_M1P44	0	83000	A	A	A	A	A	A	A	A	A	A	A	A	A	A	A	A	A	A	A	A	A	A	B	B	B	A	A	A	A	A	A	A	A	A	B	A	A	A	A	A	A	B	A	A	A	B	A
E1_M1P45	0	84000	B	B	B	B	B	B	A	B	B	B	B	B	B	B	B	B	B	B	B	B	A	B	B	B	B	B	B	B	B	B	B	B	B	B	B	B	B	A	B	B	B	B	B	B	B	B	B
E1_M1P46	0	85000	B	B	B	B	B	B	A	B	B	B	B	B	B	B	B	B	B	B	B	B	A	B	B	B	B	B	B	B	B	B	B	B	B	B	B	B	B	A	B	B	B	B	B	B	B	B	B
E1_M1P47	0	86000	A	A	A	A	A	A	A	A	A	A	A	A	A	A	A	A	A	A	A	A	A	A	A	A	A	A	B	A	A	A	A	A	A	A	A	A	A	B	A	A	A	A	A	A	A	A	A
E1_M1P48	0	87000	A	A	A	A	A	A	A	A	A	A	A	A	A	A	A	A	A	A	A	A	A	A	A	A	A	A	A	A	A	A	A	A	A	A	A	A	A	B	A	A	A	A	A	A	A	A	A
E1_M1P49	0	88000	A	A	A	A	A	A	A	A	A	A	A	A	A	A	A	A	A	A	A	A	A	A	A	A	A	A	A	A	A	A	A	A	A	A	A	A	A	B	A	A	A	A	A	A	A	A	A
E1_M1P5	0	89000	A	A	A	A	A	A	A	B	A	A	A	A	A	A	A	A	A	A	A	A	A	A	A	A	A	A	A	A	B	A	A	B	B	A	A	A	B	B	A	A	A	A	A	A	A	A	A
E1_M1P50	0	90000	B	A	B	A	B	B	A	B	B	B	A	B	A	B	A	B	B	A	A	B	A	B	A	B	B	B	B	A	A	B	B	B	B	B	B	B	B	A	B	A	B	B	B	A	B	B	B
E1_M1P51	0	91000	B	A	B	A	B	B	A	B	B	B	A	B	A	B	A	B	B	A	A	B	A	B	B	B	B	B	B	A	A	B	B	B	B	B	B	B	B	A	B	A	B	B	B	A	B	B	B
E1_M1P52	0	92000	A	A	A	A	A	A	A	A	A	A	A	A	A	A	A	A	A	A	A	A	A	A	B	A	A	A	A	A	A	A	A	A	A	A	A	A	A	A	A	A	A	A	A	A	A	A	A
E1_M1P53	0	93000	A	A	B	A	B	B	A	B	B	B	A	B	A	B	A	B	B	A	A	B	B	A	B	B	B	B	B	A	B	B	B	B	B	B	B	B	B	A	A	A	A	B	B	A	B	B	B
E1_M1P54	0	94000	A	A	B	A	B	B	A	B	B	B	A	B	A	B	A	B	B	A	A	B	B	A	A	B	B	B	B	A	B	B	B	B	B	B	B	B	B	A	A	A	A	A	B	A	A	B	A
E1_M1P55	0	95000	A	A	B	A	B	B	A	B	B	B	A	B	A	B	A	B	B	A	A	B	B	A	B	B	B	B	B	A	B	B	B	B	B	B	B	B	B	A	B	A	A	A	B	A	A	B	A
E1_M1P56	0	96000	A	A	A	A	A	A	A	A	A	A	A	A	A	A	A	A	A	A	A	A	A	A	A	A	A	A	A	A	A	A	A	A	A	A	A	A	A	A	A	A	A	A	A	A	A	A	A
E1_M1P57	0	97000	B	A	B	A	B	B	A	B	B	B	A	B	A	B	A	B	B	A	A	B	A	B	B	B	B	B	B	A	B	B	B	B	B	B	B	B	B	A	B	A	B	A	B	A	B	B	B
E1_M1P58	0	98000	B	A	B	A	B	B	A	B	B	B	A	B	A	B	A	B	B	A	A	B	A	B	B	B	B	B	B	A	B	B	B	B	B	B	B	B	B	A	B	A	B	A	B	A	B	B	B
E1_M1P59	0	99000	A	A	A	A	A	A	A	A	A	A	A	A	A	A	A	A	A	A	A	A	A	A	A	A	A	A	A	A	A	A	A	A	A	A	A	A	A	A	A	A	A	A	A	A	A	A	A
E1_M1P6	0	100000	A	A	A	A	A	A	A	A	A	A	A	A	A	A	A	A	A	A	A	A	A	A	A	A	A	A	A	A	A	B	A	A	A	A	A	A	B	B	A	A	A	A	A	A	A	A	A
E1_M1P60	0	101000	A	A	A	A	A	A	A	A	A	A	A	A	A	A	A	A	A	A	A	A	A	A	A	A	A	A	A	A	A	A	A	A	A	A	A	A	A	B	A	A	A	A	A	A	A	A	A
E1_M1P61	0	102000	A	A	B	A	B	B	A	B	B	B	A	B	B	B	A	B	B	B	B	B	A	A	B	B	B	B	B	A	B	B	B	B	B	B	B	B	B	A	B	A	B	A	B	A	B	B	B
E1_M1P62	0	103000	A	A	B	A	B	B	A	B	B	B	A	B	B	B	A	B	B	B	B	B	A	A	B	B	B	B	B	A	B	B	B	B	B	B	B	B	B	A	B	A	B	A	B	A	B	B	B
E1_M1P63	0	104000	A	A	B	A	B	B	A	B	B	B	A	B	B	A	A	B	A	B	B	B	A	A	B	B	B	B	B	A	B	B	B	B	B	B	B	B	B	A	B	A	B	A	B	A	B	B	B
E1_M1P64	0	105000	A	A	A	A	A	A	A	A	A	A	A	A	A	A	A	A	A	A	A	A	A	A	B	A	A	A	A	A	A	A	A	A	A	A	A	A	A	A	A	A	A	A	A	A	A	B	A
E1_M1P65	0	106000	B	A	B	B	B	B	A	B	B	B	B	B	B	B	B	B	B	B	B	B	A	B	B	B	B	B	B	B	B	B	B	B	B	B	B	B	B	B	B	B	B	B	B	B	B	B	B
E1_M1P66	0	107000	A	A	A	A	A	A	A	A	A	A	A	A	A	A	A	A	A	A	A	A	A	A	A	B	B	B	A	A	B	B	B	B	B	A	B	B	B	A	A	A	A	A	A	A	A	B	A
E1_M1P67	0	108000	A	A	A	A	A	A	A	A	A	A	A	A	A	A	A	A	A	A	A	A	A	A	B	A	A	A	A	A	A	A	A	A	A	A	A	A	A	A	A	A	A	A	A	A	A	B	A
E1_M1P68	0	109000	B	B	B	B	B	B	A	B	B	B	B	B	B	B	B	B	B	B	B	B	A	B	B	B	B	B	B	B	B	B	B	B	B	B	B	B	B	A	B	B	B	B	B	A	B	B	B
E1_M1P69	0	110000	B	B	B	B	B	B	A	B	B	B	B	B	B	B	B	B	B	B	B	B	A	B	B	B	B	B	B	B	B	B	B	B	B	B	B	B	B	A	B	B	B	B	B	A	B	B	B
E1_M1P7	0	111000	B	B	B	B	B	B	A	B	B	B	B	B	B	B	B	B	B	B	B	B	A	B	B	B	B	B	B	B	B	B	B	B	B	B	B	B	B	B	B	B	B	B	B	B	B	B	B
E1_M1P70	0	112000	A	A	A	A	A	A	A	A	A	A	A	A	A	A	A	A	A	A	A	A	A	A	A	A	B	A	A	A	A	A	A	B	A	A	B	A	A	B	A	A	A	A	A	A	A	A	A
E1_M1P71	0	113000	A	A	A	A	A	B	A	B	A	B	B	B	B	A	B	A	A	A	B	A	A	A	B	B	B	B	B	A	B	B	B	B	B	B	B	B	B	A	A	A	A	A	B	A	A	B	A
E1_M1P72	0	114000	A	A	A	A	A	B	A	B	A	B	B	B	B	A	B	A	A	A	B	A	A	A	A	B	B	B	B	A	B	B	B	B	B	B	B	B	B	A	A	A	A	A	B	A	A	B	A
E1_M1P73	0	115000	A	A	A	A	A	A	A	A	A	B	A	A	A	A	A	A	A	A	A	A	A	A	B	A	A	A	A	A	A	A	A	A	A	A	A	A	A	A	A	A	A	A	A	A	A	A	A
E1_M1P74	0	116000	A	A	A	A	A	N	A	N	N	N	N	N	N	N	N	N	N	N	N	N	A	A	A	A	A	A	N	N	A	A	A	A	A	N	A	A	A	A	A	A	A	A	A	A	A	A	A
E1_M1P75	0	117000	A	A	A	A	A	A	A	A	A	A	A	A	A	A	A	A	A	A	A	A	A	A	A	A	A	A	A	A	A	A	A	A	A	A	A	A	A	A	A	A	A	A	A	A	A	A	A
E1_M1P76	0	118000	B	A	B	A	B	B	A	B	B	B	B	B	B	B	B	B	B	B	B	B	A	B	B	B	B	B	B	B	B	B	B	B	B	B	B	B	B	A	A	A	A	A	A	A	A	B	A
E1_M1P77	0	119000	B	A	B	A	B	B	A	B	B	B	B	B	B	B	B	B	B	B	B	B	A	B	B	B	B	B	B	B	B	B	B	B	B	B	B	B	B	A	B	B	B	B	B	B	B	B	B
E1_M1P78	0	120000	A	A	B	B	A	B	B	B	A	B	A	A	A	A	A	A	A	A	A	A	A	A	B	B	B	B	A	A	B	A	A	A	B	B	B	B	A	A	A	A	A	A	B	A	A	A	B
E1_M1P79	0	121000	A	A	A	A	A	A	A	A	A	A	B	A	A	A	A	A	A	A	A	A	A	A	A	A	A	A	A	A	A	A	A	A	A	A	B	B	A	B	A	A	A	A	A	A	A	B	A
E1_M1P8	0	122000	A	A	A	A	A	A	A	B	A	B	A	A	A	A	A	A	A	A	A	A	A	A	B	A	A	A	A	A	A	A	A	A	A	A	A	A	A	A	A	A	A	A	A	A	A	A	A
E1_M1P80	0	123000	A	A	A	A	A	A	A	A	A	A	A	A	A	A	A	A	A	A	A	A	A	A	A	A	A	A	A	A	A	A	A	A	A	A	A	A	A	B	A	A	A	A	A	A	A	A	A
E1_M1P81	0	124000	A	A	A	A	A	A	A	A	A	A	A	A	A	A	A	A	A	A	A	A	A	A	B	A	B	B	A	A	B	B	B	A	A	A	A	A	B	A	A	A	A	A	A	A	A	A	A
E1_M1P82	0	125000	A	A	A	A	A	A	A	A	A	A	A	A	A	A	A	A	A	A	A	A	A	A	B	A	B	B	A	A	B	B	B	A	A	A	A	A	B	A	A	A	A	A	B	A	A	A	A
E1_M1P83	0	126000	A	A	B	A	B	B	A	B	B	B	B	B	B	A	B	B	A	B	B	B	A	A	B	B	B	B	B	A	B	B	B	B	B	B	B	B	B	A	B	B	B	B	B	A	B	B	B
E1_M1P84	0	127000	A	A	A	A	A	A	A	A	A	B	A	A	A	A	A	A	A	A	A	A	A	A	B	A	B	A	A	A	A	A	A	A	B	A	A	A	B	A	A	A	A	A	A	A	A	A	A
E1_M1P85	0	128000	A	A	A	A	A	A	A	A	A	A	A	A	A	A	A	A	A	A	A	A	A	A	B	A	B	A	A	A	A	A	A	A	B	A	A	A	B	A	A	A	A	A	A	A	A	A	A
E1_M1P86	0	129000	A	A	A	A	A	A	A	A	A	A	A	A	A	A	A	A	A	A	A	A	A	A	A	A	A	A	B	A	A	A	A	A	A	A	A	A	A	B	A	A	A	A	A	A	A	A	A
E1_M1P87	0	130000	A	A	A	A	A	A	A	A	A	A	A	A	A	A	A	A	A	A	A	A	A	A	B	A	B	A	A	A	A	A	A	A	B	A	A	A	B	B	A	A	A	A	A	A	A	A	A
E1_M1P88	0	131000	A	A	A	A	A	A	A	A	A	A	A	A	A	A	A	A	A	A	A	A	A	A	A	A	A	A	A	A	A	A	A	A	A	A	A	A	A	B	A	A	A	A	A	A	A	A	A
E1_M1P89	0	132000	A	A	A	A	A	A	A	A	A	A	A	A	A	A	A	A	A	A	A	A	A	A	A	A	A	A	A	A	A	A	A	A	A	A	A	A	A	B	A	A	A	A	A	A	A	A	A
E1_M1P9	0	133000	B	A	B	B	B	B	A	B	B	B	B	B	B	B	B	B	B	B	B	B	A	B	B	B	B	B	B	B	B	B	B	B	B	B	B	B	B	A	B	A	B	B	B	A	B	B	B
E1_M1P90	0	134000	B	A	B	B	B	B	A	B	B	B	B	B	B	B	B	B	B	B	B	B	A	B	B	B	B	B	B	A	A	B	B	B	B	B	B	B	B	A	B	A	B	A	B	A	B	A	B
E1_M1P91	0	135000	B	A	B	B	B	B	A	B	B	B	B	B	B	B	B	B	B	B	B	B	A	B	B	B	B	B	B	A	B	B	B	B	B	B	B	B	B	A	B	A	A	A	A	A	A	B	A
E1_M1P92	0	136000	B	A	B	B	B	B	A	B	B	B	B	B	B	B	B	B	B	B	B	B	A	B	B	B	B	B	B	B	B	B	B	B	B	B	B	B	B	A	B	B	B	B	B	B	B	B	B
E1_M1P93	0	137000	B	B	B	B	B	B	A	B	B	B	B	B	B	B	B	B	B	B	B	B	B	B	B	B	B	B	B	B	B	B	B	B	B	B	B	B	B	A	B	B	B	B	B	B	B	B	B
E1_M1P94	0	138000	B	A	A	B	A	A	A	A	A	A	A	A	A	A	A	A	A	A	A	A	A	B	A	A	A	A	B	A	A	A	A	A	A	B	A	A	A	A	A	A	A	A	A	A	A	A	A
E1_M1P95	0	139000	A	A	B	A	B	B	A	B	B	B	B	B	B	B	B	B	B	B	B	B	A	A	B	B	B	A	B	B	A	B	A	B	B	B	A	A	A	A	A	A	A	A	B	A	A	B	A
E1_M1P96	0	140000	A	A	B	A	B	B	A	B	B	B	B	B	B	B	B	B	B	B	B	B	A	A	B	B	B	B	B	B	B	B	B	B	B	B	B	B	B	A	A	A	A	A	A	A	A	A	A
E1_M1P97	0	141000	A	A	B	A	B	B	A	B	A	A	A	A	A	A	A	A	A	A	A	A	A	A	B	B	B	B	B	A	B	B	B	B	B	B	B	B	B	A	A	A	A	A	A	A	A	B	A
E1_M1P98	0	142000	A	A	B	A	B	B	A	A	A	A	A	A	A	A	A	A	A	A	A	A	A	A	A	B	B	B	B	A	B	B	B	B	B	B	B	B	B	A	A	A	A	A	A	A	A	A	A
E1_M1P99	0	143000	A	A	A	A	A	A	A	A	A	B	A	B	A	A	A	A	A	A	B	B	A	A	A	B	B	B	B	A	B	B	B	B	B	B	B	B	B	A	A	A	A	A	A	A	A	A	A
E1_M2P1	0	144000	B	B	B	B	B	A	B	B	B	B	B	A	B	B	B	A	B	B	B	B	B	B	B	A	B	A	B	B	B	B	B	B	B	B	B	B	B	B	B	B	B	A	B	B	B	B	B
E1_M2P10	0	145000	A	A	B	A	B	A	A	A	A	B	B	A	A	A	A	A	A	A	A	B	A	A	A	B	B	A	B	B	B	A	B	B	B	B	A	A	B	B	B	B	A	B	A	A	B	B	A
E1_M2P100	0	146000	A	B	B	B	B	A	B	B	B	B	B	B	A	B	B	B	B	B	B	B	B	B	B	B	B	B	A	B	B	B	B	B	B	B	B	B	B	B	B	B	B	B	B	B	B	B	B
E1_M2P101	0	147000	A	B	B	B	B	A	B	B	B	B	B	B	A	B	B	B	B	B	B	B	B	B	B	B	B	B	A	B	B	B	B	B	B	B	B	B	B	B	B	B	B	B	B	B	B	B	B
E1_M2P102	0	148000	A	B	A	A	B	A	A	A	A	A	A	A	A	A	A	A	A	A	A	A	A	A	A	A	A	A	A	A	A	A	A	A	A	A	A	A	A	A	A	A	A	A	A	A	A	A	A
E1_M2P103	0	149000	A	A	A	A	A	B	B	A	A	B	A	A	A	A	A	A	A	A	B	A	A	A	B	B	B	B	A	A	B	B	B	B	B	A	B	B	B	A	A	A	B	A	A	A	A	B	A
E1_M2P104	0	150000	A	B	B	A	A	A	B	A	A	A	B	A	A	A	B	A	A	A	B	A	B	A	A	B	B	B	A	A	B	B	B	B	B	A	B	B	B	A	B	B	B	B	B	B	A	A	A
E1_M2P105	0	151000	A	A	A	A	A	A	B	A	A	A	A	A	A	A	A	A	A	A	A	A	A	A	A	A	B	A	A	A	A	A	A	A	A	A	A	A	A	A	A	A	A	A	A	A	A	A	A
E1_M2P106	0	152000	A	A	A	A	A	A	A	A	A	A	A	A	A	A	A	A	A	A	B	A	A	A	A	A	A	A	A	A	A	A	A	A	A	A	A	A	A	A	A	A	A	A	A	B	A	B	A
E1_M2P107	0	153000	A	A	A	A	A	A	A	A	A	A	A	A	A	A	A	A	A	A	B	A	A	A	A	A	A	A	A	A	A	A	A	A	A	A	A	A	A	A	A	A	A	A	A	B	A	B	A
E1_M2P108	0	154000	A	A	A	A	A	A	A	A	A	A	A	A	A	A	A	A	A	A	A	A	A	A	B	A	B	A	A	A	A	A	A	A	A	A	A	A	A	A	A	A	A	A	A	A	A	A	A
E1_M2P109	0	155000	A	B	B	B	B	A	B	B	B	B	B	B	A	B	B	B	B	B	B	B	B	B	B	B	B	B	B	B	B	B	B	B	B	B	B	B	B	B	B	B	B	B	B	B	B	B	B
E1_M2P11	0	156000	A	A	B	A	B	A	A	A	A	B	A	A	A	A	A	A	A	A	A	A	B	B	A	A	A	A	A	A	A	A	A	A	A	A	A	A	A	A	A	A	A	B	A	A	A	B	A
E1_M2P110	0	157000	A	A	A	A	B	A	B	A	A	A	A	A	A	A	A	A	A	A	A	A	A	A	A	A	B	A	A	A	A	A	A	A	A	A	A	A	A	A	A	A	A	A	A	A	A	A	A
E1_M2P111	0	158000	A	A	A	A	A	A	B	A	A	A	A	A	A	A	A	A	A	A	A	A	A	A	B	A	B	A	A	A	A	A	A	A	A	A	A	A	A	A	A	A	A	A	A	A	A	A	A
E1_M2P112	0	159000	A	A	A	A	A	A	B	A	A	A	A	A	A	A	A	A	A	A	A	A	A	A	A	A	A	A	A	A	A	A	A	A	A	A	A	A	A	A	A	A	A	A	A	A	A	A	A
E1_M2P113	0	160000	A	B	A	A	A	A	A	A	A	A	A	A	A	A	B	A	A	A	A	B	B	A	A	B	A	A	A	B	A	A	B	A	A	B	B	B	A	B	B	A	B	A	B	A	B	A	A
E1_M2P114	0	161000	A	A	A	A	A	A	A	A	A	A	A	A	A	A	A	A	A	A	A	A	A	A	B	A	A	A	A	A	A	A	A	A	A	A	A	A	A	A	A	A	A	A	A	A	A	A	A
E1_M2P115	0	162000	A	A	A	A	A	A	A	A	A	B	A	A	A	A	B	A	A	A	B	A	A	B	B	A	B	A	B	B	A	A	A	A	A	B	A	A	A	B	B	B	B	B	B	B	A	B	B
E1_M2P116	0	163000	A	B	B	B	B	A	B	B	A	B	A	B	A	B	B	B	B	B	B	B	B	B	B	A	B	B	A	B	A	A	A	A	A	B	A	A	A	B	B	B	B	B	B	B	A	B	B
E1_M2P117	0	164000	A	A	A	A	A	A	A	A	A	A	A	A	A	A	A	A	A	A	A	A	A	A	A	A	A	A	A	A	A	A	A	A	A	A	A	A	A	A	A	A	A	A	A	A	A	B	A
E1_M2P118	0	165000	A	A	A	A	A	A	B	A	A	A	A	A	A	A	A	A	A	A	A	A	A	A	A	A	A	A	A	A	A	A	A	A	A	A	A	A	A	A	B	A	A	A	B	A	A	A	A
E1_M2P119	0	166000	A	A	A	A	A	A	A	A	A	B	A	A	A	A	B	A	A	A	B	A	A	A	A	A	A	A	A	B	A	A	A	A	A	A	A	A	A	A	B	A	A	A	B	A	A	A	A
E1_M2P12	0	167000	A	A	A	A	A	A	A	A	A	A	A	A	A	A	B	A	A	A	A	A	A	A	B	A	B	A	B	A	A	A	A	B	A	A	B	A	A	B	A	A	A	A	A	A	B	A	B
E1_M2P120	0	168000	A	A	A	A	A	A	A	A	A	A	A	A	A	A	A	A	A	A	A	A	A	A	A	B	B	B	A	A	B	B	B	B	B	A	B	B	B	A	A	A	A	A	A	A	A	A	A
E1_M2P121	0	169000	A	A	A	A	A	A	A	A	A	A	A	A	A	A	A	A	A	A	A	A	A	A	A	A	B	A	A	A	A	A	A	A	A	A	A	A	A	A	A	A	A	A	A	A	A	A	A
E1_M2P122	0	170000	A	A	A	A	A	A	A	A	A	B	A	A	A	A	B	A	A	A	B	B	A	A	A	A	B	A	A	A	A	B	B	B	A	A	B	A	A	B	B	A	B	A	B	A	A	B	A
E1_M2P123	0	171000	A	A	A	A	A	A	A	A	A	A	A	A	A	A	A	A	A	A	A	A	A	A	A	A	B	A	A	B	A	B	B	B	A	A	B	A	A	A	A	A	A	A	A	A	A	A	A
E1_M2P124	0	172000	A	A	A	A	B	A	B	A	A	A	A	A	A	B	A	A	A	B	A	B	A	B	B	A	A	A	A	B	A	A	A	A	A	B	A	A	A	B	B	A	B	A	B	A	A	A	A
E1_M2P125	0	173000	A	A	A	A	A	A	B	A	A	A	A	A	A	A	A	A	A	A	A	A	A	A	A	A	A	A	A	A	A	A	A	A	A	A	A	A	A	A	A	A	A	A	A	A	A	A	A
E1_M2P126	0	174000	A	B	B	A	A	A	B	A	A	A	A	A	A	A	A	A	A	A	A	A	A	A	A	A	A	A	A	A	A	A	A	A	A	A	A	A	A	A	A	A	A	A	A	A	A	A	A
E1_M2P127	0	175000	A	B	B	B	B	A	B	A	B	B	A	B	B	A	A	B	B	A	B	B	B	B	B	B	B	B	A	B	A	B	B	B	B	B	B	A	A	B	B	B	B	B	B	B	B	B	B
E1_M2P128	0	176000	A	B	B	B	B	A	B	B	B	B	B	B	A	B	B	B	B	B	B	B	B	B	B	B	B	B	A	B	A	B	B	B	B	B	B	A	A	B	B	B	B	B	B	B	B	B	B
E1_M2P129	0	177000	A	A	A	A	A	A	A	A	A	A	A	A	A	A	A	A	A	A	A	A	A	A	A	A	A	A	A	A	A	A	A	A	A	A	A	A	A	A	A	A	A	A	B	A	A	A	A
E1_M2P13	0	178000	B	B	B	B	B	A	B	B	B	B	B	A	A	B	B	A	A	A	B	B	B	B	B	A	B	A	A	B	A	B	B	B	A	B	A	A	A	B	B	B	B	B	B	A	B	B	A
E1_M2P130	0	179000	A	B	B	A	A	A	B	A	B	A	A	B	A	B	B	A	B	A	A	A	B	B	A	A	B	B	A	B	B	B	B	B	A	B	B	A	A	B	B	B	B	B	A	B	B	B	B
E1_M2P131	0	180000	A	A	A	A	A	A	B	A	A	A	A	A	A	A	A	A	A	A	A	A	A	A	A	A	A	A	A	A	A	B	A	B	A	B	B	A	A	A	A	A	B	A	A	A	A	A	A
E1_M2P132	0	181000	A	A	A	A	A	A	A	A	A	A	A	A	A	A	B	A	A	A	A	A	A	A	A	A	A	A	A	A	A	A	A	A	A	A	A	A	A	B	A	A	B	A	A	A	A	A	A
E1_M2P133	0	182000	A	A	A	A	A	A	B	A	A	B	A	A	A	A	B	A	A	A	B	A	A	A	B	A	A	A	A	B	A	A	A	A	A	A	A	A	A	B	B	A	B	A	B	A	A	B	A
E1_M2P134	0	183000	A	A	A	A	A	A	B	A	A	A	A	A	A	A	A	A	A	A	A	A	A	A	A	A	A	A	A	A	A	A	A	A	A	A	A	A	A	A	A	A	A	A	A	A	A	A	A
E1_M2P135	0	184000	A	B	B	B	B	A	A	B	B	B	B	B	A	B	B	B	B	B	B	B	B	B	B	B	B	B	B	B	B	B	B	B	B	B	B	B	B	B	B	B	B	B	B	B	B	B	B
E1_M2P136	0	185000	B	B	B	A	B	A	A	B	B	B	B	B	A	B	B	B	B	B	B	B	B	B	B	A	B	A	A	B	A	A	A	A	A	B	A	A	A	B	B	B	B	B	B	B	B	B	B
E1_M2P137	0	186000	A	A	A	A	A	A	A	A	A	A	A	A	A	A	A	A	A	A	A	A	A	A	A	A	A	A	A	A	A	A	A	A	A	A	A	A	A	A	A	A	A	A	A	A	A	A	A
E1_M2P138	0	187000	B	B	B	B	B	A	B	A	A	A	A	A	A	A	A	A	A	A	A	A	B	B	B	B	B	B	A	A	B	B	B	B	B	A	B	B	B	A	B	A	A	A	A	A	A	A	A
E1_M2P139	0	188000	B	B	B	B	B	A	B	B	B	B	B	B	A	B	B	B	B	B	B	B	B	B	A	A	B	A	A	B	B	B	B	B	B	B	B	A	B	B	B	B	B	B	B	B	B	B	B
E1_M2P14	0	189000	B	B	A	A	A	A	A	A	A	A	A	A	A	A	A	A	A	A	A	A	A	A	B	A	B	A	A	A	A	A	A	A	A	A	A	A	A	B	B	B	B	B	B	A	A	B	A
E1_M2P140	0	190000	A	A	A	A	A	A	A	B	B	B	B	B	A	B	B	A	A	B	B	B	A	A	B	A	A	A	A	B	A	A	A	A	A	B	A	A	A	B	B	B	B	B	B	B	B	B	B
E1_M2P141	0	191000	A	A	A	A	A	A	A	A	A	A	A	A	A	A	A	A	A	A	A	A	A	A	A	A	A	A	A	A	A	A	A	A	A	A	A	A	A	A	A	A	A	B	A	A	A	B	A
E1_M2P142	0	192000	B	B	B	B	B	A	B	B	B	B	B	B	A	B	B	B	B	B	B	B	B	B	B	B	B	B	B	B	B	B	B	B	B	B	B	B	B	B	B	B	B	B	B	B	B	B	B
E1_M2P143	0	193000	A	A	A	A	A	A	A	A	A	A	A	A	A	A	A	A	A	A	A	A	A	A	A	A	A	A	A	A	A	A	A	A	A	A	A	A	A	A	A	A	A	A	A	A	A	A	A
E1_M2P144	0	194000	B	B	B	B	B	A	B	B	B	B	B	B	A	B	B	B	B	B	B	B	B	B	B	B	B	B	B	B	B	B	B	B	B	B	B	B	B	B	B	B	B	B	B	B	B	B	B
E1_M2P145	0	195000	A	A	A	A	A	A	A	A	A	A	A	A	A	A	A	A	A	A	A	A	A	A	B	A	N	A	A	A	A	A	A	A	A	A	A	A	A	A	A	A	A	A	A	A	A	B	A
E1_M2P15	0	196000	A	A	A	A	A	A	A	A	A	A	A	A	A	A	A	A	A	A	A	A	A	A	B	A	A	A	A	A	A	A	B	B	A	A	A	A	A	A	A	A	A	A	B	A	B	A	A
E1_M2P16	0	197000	A	A	B	B	B	A	B	B	B	B	B	A	A	B	B	A	A	B	B	A	B	B	A	A	B	A	B	B	A	B	B	B	B	B	A	A	A	B	B	B	B	B	B	A	B	B	A
E1_M2P17	0	198000	A	A	A	A	A	A	A	A	A	B	A	A	A	B	B	B	A	A	A	B	B	B	A	A	B	A	A	B	A	B	B	B	B	A	A	A	A	A	B	B	B	A	A	A	B	B	B
E1_M2P18	0	199000	A	A	B	A	B	A	A	A	A	B	A	A	A	B	B	B	A	A	A	B	B	A	B	B	B	B	A	B	B	B	B	B	B	A	B	B	B	B	A	B	B	A	A	A	B	B	B
E1_M2P19	0	200000	B	A	A	A	A	A	B	A	A	B	A	A	A	B	B	B	A	A	A	B	A	A	A	B	B	B	A	B	B	B	B	B	B	A	B	B	B	B	A	B	B	A	B	A	B	B	B
E1_M2P2	0	201000	A	A	A	A	A	A	A	A	A	A	A	A	A	A	A	A	A	A	A	A	A	A	A	A	B	A	A	A	A	A	B	B	A	A	A	A	A	A	A	A	A	A	A	A	A	A	A
E1_M2P20	0	202000	B	B	B	A	B	A	B	A	A	B	B	A	A	A	B	A	A	A	B	A	B	A	B	B	B	B	A	A	B	B	B	B	B	A	B	B	B	A	B	B	B	A	B	A	B	B	B
E1_M2P21	0	203000	B	B	B	B	B	A	B	B	B	B	B	A	A	B	B	B	A	B	B	B	B	B	B	A	A	A	B	B	A	A	A	A	A	B	A	A	A	B	B	B	B	B	B	B	B	B	B
E1_M2P22	0	204000	B	B	B	B	B	A	B	B	B	B	B	A	A	B	B	B	A	B	B	B	B	B	B	B	B	B	A	A	B	B	B	B	B	A	B	A	B	B	B	B	B	B	B	B	B	B	B
E1_M2P23	0	205000	A	A	A	A	A	A	B	A	A	A	A	A	A	A	A	A	A	A	A	A	A	A	A	B	A	A	A	A	A	A	A	A	A	A	A	A	A	A	A	A	A	A	A	A	A	A	A
E1_M2P24	0	206000	A	B	B	B	A	A	A	A	B	B	A	A	A	B	A	B	A	B	B	B	B	B	A	B	B	B	A	A	B	B	B	B	B	A	B	A	B	B	B	A	B	A	B	A	A	B	B
E1_M2P25	0	207000	A	A	A	A	A	A	B	A	A	A	B	A	A	A	A	A	A	A	A	A	A	A	A	A	A	A	A	A	A	A	A	A	A	A	A	A	A	A	A	B	A	A	A	A	A	A	A
E1_M2P26	0	208000	A	B	A	A	B	A	A	A	A	A	A	A	A	A	A	A	A	B	A	B	B	B	B	A	A	A	A	B	A	A	A	A	A	B	A	A	A	B	A	A	A	A	A	A	A	A	A
E1_M2P27	0	209000	A	B	A	A	B	A	A	A	A	A	A	A	A	A	A	A	A	A	A	B	B	B	A	A	A	A	A	A	A	A	A	A	A	A	A	A	A	B	B	A	A	A	B	A	A	A	A
E1_M2P28	0	210000	A	B	A	A	B	A	A	B	B	A	A	A	A	B	A	A	A	B	B	A	B	B	A	A	A	A	A	A	A	A	A	A	A	A	A	A	A	B	B	A	A	A	B	A	A	A	A
E1_M2P29	0	211000	A	B	B	B	B	A	B	B	B	B	B	B	A	B	B	B	B	B	B	B	B	B	B	B	B	B	B	A	B	B	B	B	B	B	B	B	B	B	B	B	B	B	B	B	B	B	B
E1_M2P3	0	212000	A	A	A	A	A	A	A	A	A	B	A	A	A	A	B	A	A	A	A	B	A	B	A	A	A	A	A	A	A	A	A	A	A	A	A	A	A	A	B	A	B	A	A	A	A	A	A
E1_M2P30	0	213000	A	A	B	A	A	A	A	B	B	B	B	B	A	B	B	B	A	B	A	B	A	A	B	B	B	B	B	B	B	B	B	B	B	B	B	B	B	B	B	B	B	B	B	A	B	B	B
E1_M2P31	0	214000	A	B	A	A	A	A	B	A	A	A	A	A	A	A	B	A	A	A	A	B	A	A	A	A	A	A	A	A	A	A	A	A	A	A	A	A	A	B	A	A	A	A	B	A	A	B	B
E1_M2P32	0	215000	A	A	A	A	A	A	A	A	A	A	A	A	A	A	A	A	A	A	A	A	A	A	A	A	A	A	A	A	A	A	A	A	A	A	A	A	A	A	A	A	A	A	A	A	A	A	A
E1_M2P33	0	216000	A	A	A	A	A	A	A	A	A	A	A	A	A	A	A	A	A	A	A	A	A	A	A	A	A	A	A	A	A	A	A	A	A	A	A	A	A	A	A	A	A	A	A	A	A	A	A
E1_M2P34	0	217000	A	A	A	A	A	A	B	A	A	B	A	A	A	A	A	A	A	A	A	A	A	A	A	A	A	A	A	A	A	A	A	A	A	A	A	A	A	A	A	A	A	A	A	A	A	B	A
E1_M2P35	0	218000	A	A	A	A	A	A	B	A	A	B	A	A	A	A	B	A	A	A	A	A	A	A	A	A	A	A	A	A	A	A	A	A	A	A	A	A	A	A	A	A	A	A	A	A	A	B	A
E1_M2P36	0	219000	A	A	A	A	A	A	A	A	A	B	A	A	A	A	A	A	A	A	A	A	A	A	A	A	A	A	A	A	A	A	A	A	A	A	A	A	A	A	A	A	A	A	A	A	A	B	A
E1_M2P37	0	220000	A	A	A	A	A	A	A	A	A	A	A	A	A	A	A	A	A	A	A	A	A	A	A	A	A	A	A	A	A	A	A	A	A	A	A	A	A	A	A	A	A	A	A	A	A	A	A
E1_M2P38	0	221000	A	B	B	A	A	A	B	B	B	B	B	A	A	B	A	A	A	A	B	A	B	A	B	A	B	A	A	A	A	A	A	A	A	A	A	A	A	A	B	B	B	B	A	A	B	B	A
E1_M2P39	0	222000	A	B	B	A	A	A	B	B	B	B	B	A	A	B	A	A	A	A	B	A	B	A	B	A	B	A	A	A	A	A	A	A	A	A	A	A	A	A	B	B	B	B	A	A	B	B	A
E1_M2P4	0	223000	A	A	A	A	A	A	B	A	A	A	A	A	A	A	A	A	A	A	A	A	A	A	A	A	A	A	A	A	A	A	A	A	A	A	A	A	A	A	A	A	A	A	A	A	A	A	A
E1_M2P40	0	224000	A	A	A	A	A	A	B	A	A	A	A	A	A	A	A	A	A	A	A	A	A	A	B	A	B	B	A	A	A	A	B	B	B	A	B	A	A	A	A	A	A	A	A	A	A	B	A
E1_M2P41	0	225000	A	B	B	B	B	A	B	A	B	A	A	A	A	B	B	A	A	A	B	B	B	A	B	A	B	A	A	B	A	A	B	A	A	A	A	A	A	B	A	A	A	A	A	A	A	B	A
E1_M2P42	0	226000	A	B	B	B	B	A	B	B	B	B	B	B	A	B	B	B	B	B	B	B	B	B	B	A	B	B	B	B	B	B	B	B	B	B	B	B	B	B	B	B	B	B	B	B	B	B	B
E1_M2P43	0	227000	A	B	B	B	B	A	B	B	B	B	B	B	A	B	B	A	B	B	B	B	B	B	B	B	B	B	B	B	B	B	B	B	B	B	B	A	B	B	B	B	B	B	B	B	B	B	A
E1_M2P44	0	228000	A	B	B	B	B	A	B	B	B	B	B	B	A	B	B	B	B	B	B	B	B	B	B	B	B	B	B	B	B	B	B	B	B	B	B	B	B	B	B	B	B	B	B	B	B	B	B
E1_M2P45	0	229000	A	A	B	A	A	A	B	B	B	B	B	A	A	A	A	A	A	A	B	A	B	B	B	B	B	B	A	A	A	A	B	B	A	A	B	A	B	A	A	B	A	B	B	A	B	B	A
E1_M2P46	0	230000	A	A	A	A	B	A	B	A	A	A	A	A	A	A	A	A	A	A	A	A	A	A	A	A	B	A	A	A	A	A	A	A	A	A	A	A	A	A	A	A	A	A	A	A	A	A	A
E1_M2P47	0	231000	A	B	B	B	B	A	B	B	B	B	B	B	A	B	B	B	B	B	B	B	B	B	B	B	B	B	A	B	B	B	B	B	B	B	B	B	A	A	B	B	B	B	B	B	B	B	B
E1_M2P48	0	232000	A	B	B	B	B	A	B	A	A	A	A	A	A	B	A	A	A	A	B	B	B	B	A	A	B	A	B	B	A	A	A	A	A	B	A	A	A	B	B	B	B	B	B	B	B	B	A
E1_M2P49	0	233000	A	A	A	A	B	A	B	A	B	A	A	A	A	A	A	A	A	A	A	A	A	B	A	A	A	A	A	A	A	A	B	A	A	A	A	A	A	A	A	A	B	A	A	A	A	A	A
E1_M2P5	0	234000	A	A	A	A	A	A	B	A	A	A	A	A	A	A	A	A	A	A	A	A	A	A	A	A	A	A	A	A	A	A	A	A	A	A	A	A	A	A	A	A	A	A	A	A	A	A	A
E1_M2P50	0	235000	A	A	A	A	A	A	A	A	A	A	A	A	A	A	A	A	A	A	A	A	A	A	A	A	A	A	A	A	A	A	A	A	A	A	A	A	A	A	A	A	A	A	A	A	A	A	A
E1_M2P51	0	236000	B	B	B	B	B	A	B	B	B	B	B	B	A	B	B	B	B	B	B	B	B	B	B	B	B	B	B	B	B	B	B	B	B	B	B	B	B	B	B	B	B	B	B	B	B	B	B
E1_M2P52	0	237000	A	B	B	B	B	A	B	B	B	B	B	B	A	B	B	B	B	B	B	B	B	B	B	B	B	A	B	B	B	B	B	B	B	B	B	B	B	B	B	B	B	B	B	B	B	B	B
E1_M2P53	0	238000	A	A	A	A	A	A	A	A	A	A	A	A	A	A	A	A	A	A	A	A	A	A	A	A	A	A	A	A	A	A	A	A	A	A	A	A	A	A	A	A	A	A	A	A	A	A	A
E1_M2P54	0	239000	B	B	B	B	B	A	B	B	B	B	B	B	A	B	B	B	B	B	B	B	B	B	B	A	B	A	B	B	A	A	A	B	A	B	B	A	A	B	B	B	B	B	B	B	B	B	B
E1_M2P55	0	240000	A	A	A	A	A	A	B	A	A	A	A	A	A	A	A	A	A	A	A	A	A	A	A	A	B	A	A	B	A	A	A	B	A	B	B	A	A	A	B	A	A	A	A	A	A	A	A
E1_M2P56	0	241000	A	B	A	A	B	A	B	A	B	A	A	A	A	A	A	A	A	A	A	A	A	B	A	A	A	A	A	A	A	A	A	A	A	A	A	A	A	B	A	A	A	B	B	B	A	A	B
E1_M2P57	0	242000	A	A	A	A	A	A	A	A	B	A	B	A	A	B	A	B	A	A	A	B	A	A	B	A	A	A	B	B	A	A	B	A	A	A	A	A	A	A	B	B	A	A	A	A	A	A	A
E1_M2P58	0	243000	A	A	A	A	A	A	B	A	A	A	A	A	A	A	A	A	A	A	A	A	A	A	B	B	B	A	A	A	A	A	B	B	A	A	A	A	A	B	B	A	B	A	B	A	A	A	A
E1_M2P59	0	244000	A	A	A	A	A	A	B	A	A	A	A	A	A	A	A	A	A	A	A	A	B	A	B	A	A	A	A	A	A	A	A	A	A	A	A	A	A	A	A	A	A	A	A	A	A	A	A
E1_M2P6	0	245000	B	A	B	B	A	A	A	A	A	A	A	A	A	A	A	A	A	A	A	A	B	B	B	A	B	A	A	A	A	A	B	A	A	A	A	A	A	A	A	B	A	B	A	A	B	B	A
E1_M2P60	0	246000	A	A	A	A	A	A	A	A	A	A	A	A	A	A	A	A	A	A	A	A	A	A	B	A	A	A	A	A	A	A	A	A	A	A	A	A	A	B	B	B	B	A	B	A	A	B	A
E1_M2P61	0	247000	A	A	A	A	A	A	B	A	A	A	A	A	A	A	A	A	A	A	A	A	A	A	B	A	A	A	A	A	A	A	A	A	A	A	A	A	A	A	A	A	A	A	A	A	A	A	A
E1_M2P62	0	248000	A	A	A	B	B	A	A	A	A	A	A	A	A	A	B	A	A	A	A	A	B	B	A	A	A	A	A	A	A	A	A	A	A	A	A	A	A	B	B	B	B	B	B	A	B	B	B
E1_M2P63	0	249000	A	B	A	B	A	A	A	A	A	A	A	A	A	A	B	A	A	A	A	A	A	B	A	A	A	A	A	A	A	A	A	A	A	A	A	A	A	B	B	B	B	B	B	A	B	B	B
E1_M2P64	0	250000	A	A	A	A	A	A	B	A	A	A	A	A	A	A	A	A	A	A	A	A	A	A	A	A	B	A	A	A	A	B	B	B	A	A	B	A	A	A	A	A	A	A	A	A	A	A	A
E1_M2P65	0	251000	A	A	A	A	A	A	B	A	A	A	A	A	A	A	A	A	A	A	A	A	A	A	A	A	B	A	A	A	A	B	B	B	A	A	B	A	A	A	A	A	A	A	A	A	A	A	A
E1_M2P66	0	252000	B	B	B	B	B	A	B	B	B	B	B	B	A	B	B	A	A	B	B	B	B	B	B	B	B	B	B	B	B	B	B	B	B	B	B	B	B	B	B	B	B	B	B	A	B	B	A
E1_M2P67	0	253000	B	B	B	B	B	A	B	B	A	B	B	A	A	B	B	A	A	B	B	A	B	B	B	B	B	B	A	B	B	B	B	B	B	B	B	B	B	B	B	B	B	B	B	A	A	B	A
E1_M2P68	0	254000	A	A	A	A	A	A	A	A	A	B	A	A	A	A	A	A	A	A	A	A	A	A	A	A	A	A	A	A	A	A	A	A	A	A	A	A	A	A	A	A	A	A	A	A	A	A	A
E1_M2P69	0	255000	A	A	A	A	A	A	A	A	A	A	A	A	A	A	A	A	A	A	A	A	A	A	B	A	A	A	A	A	A	A	A	A	A	A	A	A	A	A	A	A	A	A	A	A	A	A	A
E1_M2P7	0	256000	B	A	B	B	A	A	A	A	A	A	A	A	A	A	A	A	A	A	A	A	B	B	B	A	B	A	A	A	A	A	B	A	A	A	A	A	A	B	A	B	A	B	A	A	B	B	A
E1_M2P70	0	257000	B	B	B	B	B	A	B	B	B	B	B	B	A	B	B	B	B	B	B	B	B	B	B	B	B	B	B	B	B	B	B	B	B	B	B	B	B	B	B	B	B	B	B	B	B	B	B
E1_M2P71	0	258000	B	B	B	B	B	A	B	B	B	B	B	B	A	B	B	B	B	B	B	B	B	B	B	B	B	B	B	B	B	B	B	B	B	B	B	B	B	B	B	B	B	B	B	B	B	B	B
E1_M2P72	0	259000	A	A	A	A	A	B	A	B	B	A	B	B	B	B	B	B	B	B	B	B	A	A	A	A	A	A	B	B	A	A	A	A	A	B	A	A	A	B	A	A	A	A	A	A	A	B	A
E1_M2P73	0	260000	A	A	A	A	A	B	A	B	B	B	B	B	B	B	B	B	B	B	B	B	A	A	A	A	B	A	B	B	A	A	B	A	B	B	B	A	A	A	A	A	A	A	A	A	A	A	A
E1_M2P74	0	261000	A	A	A	A	A	A	B	A	A	B	A	A	A	A	A	A	A	A	A	B	A	A	A	A	A	A	A	A	A	A	A	A	A	A	A	A	A	A	A	A	A	A	A	A	A	B	A
E1_M2P75	0	262000	A	A	A	A	A	A	B	A	A	B	A	A	A	A	A	A	A	A	A	A	A	A	A	A	A	A	A	A	A	A	A	A	A	A	A	A	A	A	A	A	A	A	A	B	A	B	A
E1_M2P76	0	263000	A	B	A	A	A	A	A	A	A	A	A	B	A	A	A	A	A	A	A	B	A	A	B	A	A	A	A	A	A	A	A	A	A	A	A	A	A	A	A	A	A	A	A	A	A	A	A
E1_M2P77	0	264000	A	A	A	A	A	A	B	A	A	A	A	A	A	A	A	A	A	A	A	A	A	A	B	A	A	A	A	B	A	A	A	A	A	A	A	A	A	A	B	A	A	A	A	A	A	A	A
E1_M2P78	0	265000	B	B	B	B	B	A	B	B	B	B	B	B	A	B	B	A	B	B	B	B	B	B	B	B	B	B	B	B	A	B	B	B	B	B	B	A	B	B	B	B	B	B	B	B	B	B	A
E1_M2P79	0	266000	A	A	B	B	B	A	A	B	B	B	A	A	B	B	A	A	B	B	B	A	B	B	A	B	B	A	B	B	B	B	B	B	B	B	B	A	B	B	B	B	B	B	B	B	B	B	A
E1_M2P8	0	267000	B	B	B	B	B	A	A	B	B	B	B	A	A	B	B	A	A	B	B	B	B	B	B	A	B	A	A	A	A	A	B	A	B	A	A	A	B	B	A	B	B	B	A	A	B	B	A
E1_M2P80	0	268000	A	A	A	A	A	A	B	A	A	B	A	A	A	A	A	A	A	A	B	A	A	A	B	B	B	A	A	B	B	B	B	B	B	B	B	A	B	B	B	B	B	B	B	B	B	B	B
E1_M2P81	0	269000	A	A	B	B	B	A	B	A	A	A	A	A	A	A	B	A	A	A	B	A	B	B	A	B	B	B	A	B	A	B	B	B	B	A	B	B	B	A	A	A	B	B	B	B	B	B	B
E1_M2P82	0	270000	A	A	A	A	A	A	B	A	A	A	A	A	A	A	A	A	A	A	A	A	A	A	A	A	A	A	A	A	A	A	A	A	A	A	A	A	A	A	A	A	A	A	A	A	A	B	A
E1_M2P83	0	271000	A	A	A	A	A	A	A	A	A	A	A	A	A	A	A	A	A	A	A	A	A	A	A	A	B	A	A	B	B	B	A	A	A	A	A	A	B	A	B	A	A	A	A	A	A	A	A
E1_M2P84	0	272000	A	A	A	A	A	A	A	A	A	A	A	A	A	A	A	A	A	A	A	A	A	A	A	A	A	A	A	A	A	A	A	A	A	A	A	A	A	A	A	A	A	A	A	A	A	A	A
E1_M2P85	0	273000	A	A	A	A	A	A	A	A	A	A	A	A	A	A	A	A	A	A	A	A	A	A	B	A	A	A	A	A	A	A	A	A	A	A	A	A	A	A	A	A	A	A	A	A	A	A	A
E1_M2P86	0	274000	A	A	A	A	A	A	B	A	A	B	A	A	A	A	A	A	A	A	A	A	A	A	A	A	A	A	A	A	A	A	A	A	A	A	A	A	A	A	A	B	A	A	A	A	A	A	A
E1_M2P87	0	275000	A	A	A	A	A	A	B	A	A	A	A	A	A	A	A	A	A	A	A	A	A	A	B	A	A	A	A	A	A	A	A	A	A	A	A	A	A	A	A	A	A	A	A	A	A	A	A
E1_M2P88	0	276000	A	B	B	B	B	A	B	B	B	B	B	B	A	B	B	A	A	B	B	B	B	B	A	B	B	B	A	B	A	B	B	B	B	B	B	B	B	B	B	B	B	B	B	B	B	B	A
E1_M2P89	0	277000	A	A	A	A	A	A	A	A	A	A	A	A	A	A	A	A	A	A	A	A	A	A	A	B	B	A	A	A	A	B	B	B	A	A	B	A	A	A	A	A	A	A	A	A	A	A	A
E1_M2P9	0	278000	A	B	B	B	B	A	A	B	B	B	B	B	B	B	A	B	B	B	B	B	B	B	A	B	B	B	B	B	B	B	B	B	B	B	B	B	B	B	B	B	B	B	B	B	B	B	B
E1_M2P90	0	279000	A	A	A	A	A	A	B	A	A	A	A	A	A	A	A	A	A	A	A	A	A	A	A	A	A	A	A	A	A	A	A	A	A	A	A	A	A	A	A	A	A	A	A	A	A	A	A
E1_M2P91	0	280000	A	A	A	A	A	A	A	A	A	A	A	A	A	A	A	A	A	A	A	A	A	A	A	A	A	A	A	A	A	A	A	A	A	A	A	A	A	A	A	A	A	A	A	A	A	A	A
E1_M2P92	0	281000	A	A	B	A	A	A	A	B	A	A	A	A	A	A	B	A	A	A	A	A	B	B	A	A	B	A	A	A	A	A	A	B	A	B	A	A	A	B	A	B	B	B	B	B	A	A	A
E1_M2P93	0	282000	A	A	A	A	A	A	A	A	A	A	A	A	A	A	A	A	A	A	A	A	A	A	B	A	B	A	A	A	A	A	B	A	A	A	A	A	A	A	A	A	A	A	A	A	A	A	A
E1_M2P94	0	283000	A	A	A	A	A	A	B	A	A	A	A	A	A	A	A	A	A	A	A	A	A	A	A	A	B	A	A	A	A	A	B	A	A	A	A	A	A	B	B	B	B	A	B	B	A	B	A
E1_M2P95	0	284000	A	A	A	A	A	A	A	A	A	A	A	A	A	A	A	A	A	A	A	A	A	A	A	A	A	A	A	A	A	A	B	A	A	A	A	A	A	A	A	A	A	A	A	A	A	A	A
E1_M2P96	0	285000	A	A	A	A	A	A	A	A	A	A	A	A	A	A	A	A	A	A	A	A	A	A	A	A	A	A	A	A	A	A	B	A	A	A	A	A	A	A	A	A	A	A	A	A	A	A	A
E1_M2P97	0	286000	A	A	A	A	A	A	A	A	A	A	A	A	A	A	A	A	A	A	A	A	A	A	A	A	A	A	A	A	A	A	A	A	A	A	A	A	A	A	A	A	A	B	B	A	A	A	A
E1_M2P98	0	287000	A	A	A	A	A	A	B	A	A	A	A	A	A	A	A	A	A	A	A	A	A	A	A	A	A	A	A	B	A	A	A	A	A	A	A	A	A	A	B	A	A	A	B	B	A	A	A
E1_M2P99	0	288000	A	A	A	A	A	A	A	A	A	A	A	A	A	A	A	A	A	A	A	A	A	A	A	A	A	A	A	A	A	A	A	A	A	A	A	A	A	A	A	A	A	A	A	A	A	A	A
E3_M5P1	0	289000	B	B	A	A	A	A	A	A	A	A	B	A	A	A	A	A	A	B	B	B	A	A	A	A	A	A	A	A	B	A	A	B	A	A	A	A	A	A	A	A	A	A	A	A	A	A	A
E3_M5P10	0	290000	A	A	A	A	A	A	A	A	A	B	B	A	A	A	B	A	A	A	B	A	A	A	A	B	A	B	A	B	B	B	B	B	B	A	B	B	B	N	A	A	A	B	B	B	A	A	A
E3_M5P100	0	291000	A	A	B	A	B	A	A	A	A	A	A	A	A	A	A	A	A	A	A	A	A	A	B	A	A	A	A	B	A	A	A	A	A	A	A	A	A	A	A	A	B	A	A	A	A	A	B
E3_M5P101	0	292000	A	A	B	A	B	A	A	A	A	A	A	A	A	A	A	A	A	A	A	A	A	A	A	A	A	A	A	A	A	A	A	A	A	A	A	A	A	B	A	A	A	A	A	A	A	A	B
E3_M5P102	0	293000	A	A	A	A	A	B	A	B	B	B	B	B	B	B	B	B	B	B	B	B	A	B	A	A	A	A	A	B	A	A	A	A	A	A	A	A	A	B	B	B	B	B	B	B	A	B	B
E3_M5P103	0	294000	A	A	A	A	A	A	B	A	A	A	A	A	A	A	A	A	A	A	B	A	A	A	A	A	A	A	A	A	A	A	A	A	A	A	A	A	A	A	A	A	A	A	A	A	A	A	A
E3_M5P104	0	295000	A	A	A	A	A	A	A	A	A	A	A	A	A	A	A	A	A	A	A	A	A	A	A	A	A	A	A	A	A	A	A	A	A	A	A	A	A	A	A	A	A	A	A	A	A	A	A
E3_M5P105	0	296000	A	A	A	A	A	A	B	A	A	A	A	A	A	A	A	A	A	A	A	A	A	A	A	A	A	A	A	A	A	A	A	A	A	A	A	A	A	A	A	A	A	A	A	A	A	A	A
E3_M5P106	0	297000	B	B	B	B	B	B	B	B	B	B	B	B	B	B	B	B	B	B	B	B	B	B	B	B	B	B	B	B	B	B	B	B	B	B	B	B	B	B	B	B	B	B	B	B	B	B	B
E3_M5P107	0	298000	B	B	B	B	B	A	A	B	B	B	B	B	B	B	B	B	B	B	B	B	B	B	A	A	A	A	A	B	A	A	A	A	A	A	A	A	A	B	B	B	B	B	A	B	A	B	B
E3_M5P108	0	299000	B	B	B	B	B	A	B	B	B	B	B	B	B	B	B	B	B	B	B	B	B	B	A	A	A	A	A	B	A	A	A	A	A	A	A	A	A	B	B	B	B	B	A	B	A	B	B
E3_M5P109	0	300000	B	B	B	B	B	A	B	B	B	B	B	B	B	B	B	B	B	B	B	B	B	B	A	A	A	A	A	B	A	A	A	A	A	A	A	A	A	B	B	B	B	B	A	B	A	B	B
E3_M5P11	0	301000	B	B	B	B	A	A	A	A	A	A	B	A	B	B	A	B	B	A	B	A	A	B	B	B	B	B	A	A	A	B	A	B	B	A	A	B	B	A	A	A	A	B	B	B	A	A	B
E3_M5P110	0	302000	A	A	A	A	A	A	B	A	A	A	A	A	A	A	A	A	A	A	A	A	A	A	A	A	A	A	A	B	A	A	A	A	A	A	A	A	A	A	A	A	A	A	A	A	A	A	A
E3_M5P111	0	303000	A	A	A	A	A	A	B	A	A	A	A	A	A	A	A	A	A	A	A	A	A	A	A	A	A	A	A	B	A	A	A	A	A	A	A	A	A	A	A	A	A	A	A	B	A	A	A
E3_M5P112	0	304000	A	A	A	A	A	A	B	A	A	A	A	A	A	A	A	A	A	A	A	A	A	B	A	A	A	A	A	A	A	A	A	A	A	A	A	A	A	A	A	A	A	A	A	A	A	A	A
E3_M5P113	0	305000	A	A	B	A	B	A	B	A	A	A	A	A	A	A	A	A	A	A	A	A	B	B	A	A	A	A	A	B	A	A	A	A	A	A	A	A	A	A	A	A	A	A	A	A	A	A	A
E3_M5P114	0	306000	A	A	B	A	B	A	B	A	A	A	A	A	A	A	A	A	A	A	A	A	B	B	A	A	A	A	A	B	A	A	A	A	A	A	A	A	A	A	B	A	A	A	A	A	A	B	A
E3_M5P115	0	307000	B	B	B	B	B	B	B	A	B	B	B	A	B	B	A	B	B	B	B	B	A	B	B	B	B	B	B	B	B	B	B	B	B	B	B	B	B	B	B	B	B	B	B	B	B	B	B
E3_M5P116	0	308000	A	A	A	A	A	A	B	A	A	A	A	A	A	A	A	A	A	A	A	A	A	A	B	A	A	A	A	A	A	A	A	A	A	A	A	A	A	A	A	B	A	A	B	A	A	B	B
E3_M5P117	0	309000	A	A	A	A	A	A	A	A	A	A	A	A	A	A	A	A	A	A	A	A	A	A	A	A	A	A	A	A	A	A	A	A	A	A	A	A	A	A	A	A	A	A	A	A	A	A	A
E3_M5P118	0	310000	B	B	B	B	B	B	B	B	B	B	B	B	B	B	B	B	B	B	B	B	B	B	B	B	B	B	B	B	B	B	B	B	B	B	B	B	B	B	B	B	B	B	B	B	B	B	B
E3_M5P119	0	311000	B	B	B	B	B	A	B	B	B	B	A	B	B	B	B	B	B	B	B	B	B	B	A	B	B	B	A	B	B	B	B	B	B	A	B	B	B	B	B	A	A	B	A	A	A	A	A
E3_M5P12	0	312000	A	A	A	A	A	A	A	A	A	A	A	A	A	A	A	A	A	A	A	A	A	B	A	B	B	B	A	A	A	B	A	B	B	A	A	B	B	A	A	A	B	A	A	A	A	A	A
E3_M5P120	0	313000	B	B	B	B	B	A	A	B	B	B	A	B	B	B	B	B	B	B	B	B	B	B	B	B	B	B	A	B	B	B	B	B	B	A	B	B	B	B	B	B	B	B	B	A	A	A	A
E3_M5P121	0	314000	A	A	A	A	B	A	A	A	A	A	A	A	A	A	A	A	A	A	A	A	B	B	A	A	A	A	A	B	A	A	A	A	A	A	A	A	A	A	A	A	A	A	A	A	A	A	A
E3_M5P122	0	315000	A	A	A	A	B	A	B	A	A	A	A	A	A	A	A	A	A	A	A	A	A	A	A	A	A	A	A	B	A	A	A	A	A	A	A	A	A	A	A	A	A	A	A	A	A	A	A
E3_M5P123	0	316000	A	A	A	A	B	A	B	A	A	A	A	A	A	A	A	A	A	A	A	A	B	A	A	A	A	A	A	A	A	A	A	A	A	A	A	A	A	A	A	A	B	B	A	A	A	A	B
E3_M5P124	0	317000	A	A	A	B	A	A	B	B	B	B	A	B	B	B	B	B	B	B	B	B	A	B	A	A	B	A	A	A	A	A	A	A	A	A	A	B	A	B	B	B	B	B	A	A	A	B	A
E3_M5P125	0	318000	A	A	A	A	A	A	B	A	A	A	A	A	A	A	A	A	A	A	A	A	A	A	A	A	A	A	A	B	A	A	A	A	A	A	A	A	A	A	A	A	A	A	A	A	A	A	A
E3_M5P126	0	319000	A	A	A	A	A	A	A	A	A	A	A	A	A	A	A	A	A	A	A	A	A	A	A	A	A	A	A	B	A	A	A	A	A	A	A	A	A	A	A	A	A	A	A	A	A	A	A
E3_M5P127	0	320000	A	A	A	A	A	A	B	A	A	A	A	A	A	A	A	A	A	A	A	A	A	A	A	A	A	A	A	A	A	A	A	A	A	A	A	A	A	A	A	A	A	A	A	A	A	A	A
E3_M5P128	0	321000	A	A	A	A	A	A	A	A	A	A	A	A	A	A	A	A	A	A	A	A	A	B	A	A	A	A	A	B	A	A	A	A	A	A	A	A	A	A	A	A	A	B	A	A	A	A	A
E3_M5P129	0	322000	B	B	B	B	B	B	B	B	B	B	B	B	B	B	B	B	B	B	B	B	B	B	B	B	B	B	B	B	B	B	B	B	B	B	B	B	B	B	B	B	B	B	B	B	B	B	B
E3_M5P13	0	323000	A	A	A	A	A	A	A	A	A	A	A	A	A	A	A	A	A	A	A	A	A	A	A	A	A	A	A	A	A	A	A	A	A	A	A	A	A	A	A	A	A	A	A	A	A	A	A
E3_M5P130	0	324000	B	B	B	B	B	B	B	B	B	B	B	B	B	B	B	B	B	B	B	B	B	B	B	B	B	B	B	B	B	B	B	B	B	B	B	B	B	B	B	B	B	B	B	B	B	B	B
E3_M5P131	0	325000	B	B	B	B	B	B	B	B	B	B	B	B	B	B	B	B	B	B	B	B	B	B	B	B	B	B	B	B	B	B	B	B	B	B	B	B	B	B	B	B	B	B	B	B	B	B	B
E3_M5P132	0	326000	B	B	B	B	A	A	A	A	A	A	A	A	A	A	A	A	A	A	A	A	A	B	A	A	A	A	A	A	A	A	A	A	A	A	A	A	A	A	A	A	A	A	A	A	A	A	A
E3_M5P133	0	327000	B	B	B	B	A	A	A	A	A	A	A	A	A	A	A	A	A	A	A	A	A	B	A	A	A	A	A	B	A	A	A	A	A	A	A	A	A	A	B	A	B	B	B	A	A	A	B
E3_M5P134	0	328000	B	B	B	B	B	B	B	B	B	B	B	B	B	B	B	B	B	B	B	B	B	B	B	B	B	B	B	B	B	B	B	B	B	B	B	B	B	B	B	B	B	B	B	B	B	B	B
E3_M5P14	0	329000	A	A	A	A	A	A	A	A	A	A	A	A	A	A	A	A	A	A	A	A	A	A	A	A	A	A	A	A	A	A	A	A	A	A	A	A	A	A	A	A	A	A	A	A	A	A	A
E3_M5P15	0	330000	A	A	A	A	A	A	A	A	A	A	A	A	A	A	A	A	A	A	A	A	A	A	A	A	A	A	A	A	A	A	A	A	A	A	A	A	B	A	A	A	A	A	A	A	A	A	A
E3_M5P16	0	331000	B	B	B	A	B	B	A	B	B	A	B	A	A	B	B	B	B	B	B	B	A	B	B	B	B	B	B	B	B	B	B	B	B	B	B	B	B	B	A	B	B	B	A	A	A	B	B
E3_M5P17	0	332000	B	B	B	A	B	B	A	B	B	A	B	A	A	B	B	B	B	B	B	B	A	B	A	B	B	B	B	B	B	B	B	B	B	B	B	B	B	A	A	A	A	A	A	A	A	A	A
E3_M5P19	0	333000	B	B	B	B	B	B	B	B	B	B	B	B	B	B	B	B	B	B	B	B	B	B	B	B	B	B	B	B	B	B	B	B	B	B	B	B	B	B	B	B	B	B	B	B	B	B	B
E3_M5P2	0	334000	B	B	B	B	B	A	A	A	A	A	B	A	A	A	A	A	A	A	B	A	A	B	B	A	A	A	A	B	B	B	A	B	B	A	B	B	B	B	B	B	B	B	B	B	A	B	B
E3_M5P20	0	335000	B	B	A	A	A	A	A	A	A	A	B	A	B	A	A	A	A	A	A	A	A	A	A	B	B	B	A	B	B	B	B	B	B	A	B	B	B	B	B	A	A	A	A	A	A	B	B
E3_M5P21	0	336000	A	A	A	A	A	A	A	A	A	A	A	A	A	A	A	A	A	A	A	A	A	A	A	B	A	A	A	A	B	B	A	B	B	A	A	A	B	A	A	A	A	A	A	A	A	A	A
E3_M5P22	0	337000	A	A	B	A	A	A	A	A	A	A	A	A	A	A	A	A	A	B	A	A	A	A	A	B	A	B	A	A	B	B	B	B	B	A	B	B	B	A	A	A	A	B	B	A	A	B	B
E3_M5P23	0	338000	B	B	B	B	B	A	A	A	A	A	A	A	A	A	A	A	A	A	A	A	A	B	A	A	A	A	A	A	A	A	A	A	A	A	A	A	A	B	A	A	A	A	A	A	A	A	A
E3_M5P24	0	339000	A	A	A	A	A	A	A	A	A	A	A	A	A	A	A	A	A	A	A	A	A	A	A	A	A	A	A	A	A	A	A	A	A	A	A	A	A	A	A	A	A	A	A	A	A	A	A
E3_M5P25	0	340000	A	A	B	A	B	A	A	A	A	A	A	A	A	A	A	A	A	A	B	A	B	B	B	A	B	B	A	B	A	B	A	B	A	A	A	B	B	A	A	B	B	B	B	B	A	B	B
E3_M5P26	0	341000	A	A	B	A	A	A	A	A	A	A	A	A	A	A	A	A	A	A	B	A	A	B	A	A	A	A	A	B	A	A	A	A	A	A	A	A	A	A	A	A	A	A	A	A	A	A	A
E3_M5P27	0	342000	A	A	B	B	A	A	A	A	A	A	A	A	A	A	A	A	A	A	A	A	A	A	A	A	A	A	A	A	A	A	B	B	A	A	B	A	A	A	A	A	A	A	A	A	A	A	A
E3_M5P28	0	343000	A	A	A	A	A	A	A	A	A	A	A	A	A	A	A	A	A	A	A	A	A	A	A	A	A	A	A	A	A	A	A	A	A	A	A	A	A	A	A	A	A	B	A	A	A	A	A
E3_M5P29	0	344000	A	A	B	A	B	A	A	A	A	A	A	A	A	A	A	A	A	A	A	A	A	B	B	A	B	B	A	B	B	B	A	B	B	A	B	B	B	B	B	B	B	B	B	B	B	B	B
E3_M5P3	0	345000	B	B	B	B	B	B	A	A	B	B	B	B	B	B	B	B	B	B	B	B	A	B	B	A	B	B	B	B	B	B	B	B	B	B	A	B	B	B	B	B	B	B	B	B	A	B	B
E3_M5P30	0	346000	A	A	A	A	A	A	A	A	A	A	A	A	A	A	A	A	A	A	B	A	A	A	B	A	A	A	A	B	A	A	A	A	A	A	A	A	A	B	B	B	A	A	A	B	A	A	B
E3_M5P31	0	347000	A	A	A	A	A	A	A	A	A	A	A	A	A	A	A	A	A	A	B	A	A	A	B	A	A	A	A	B	A	A	A	A	A	A	A	A	A	B	B	B	A	A	A	B	A	A	B
E3_M5P32	0	348000	A	A	A	A	A	A	A	A	A	A	A	A	A	A	A	A	A	A	A	A	A	B	A	A	A	B	A	A	A	A	A	A	A	A	A	A	B	A	A	A	A	A	A	A	A	A	A
E3_M5P33	0	349000	A	A	A	A	A	A	A	A	A	A	A	A	A	A	A	A	A	A	A	A	A	B	A	A	A	B	A	A	A	A	A	A	A	A	A	A	B	A	B	A	A	A	A	A	A	A	A
E3_M5P34	0	350000	B	B	B	B	B	A	A	A	B	A	A	A	A	A	A	A	A	B	B	A	B	B	A	B	B	B	A	B	A	B	B	B	B	A	A	A	A	B	B	B	B	B	B	B	A	B	B
E3_M5P35	0	351000	A	A	A	A	A	A	A	A	A	A	A	A	A	A	A	A	A	A	A	A	A	A	A	A	A	A	A	B	A	A	A	A	A	A	A	A	A	A	A	A	A	A	A	A	A	A	A
E3_M5P36	0	352000	A	A	A	A	A	A	A	A	A	A	A	A	A	A	A	A	A	A	A	A	A	A	A	A	A	A	A	A	A	A	A	A	A	A	A	A	A	A	A	A	B	A	A	A	A	A	B
E3_M5P37	0	353000	A	B	A	B	A	A	A	A	A	A	B	A	A	A	A	A	A	A	B	A	A	B	A	A	B	A	A	A	A	A	A	B	A	A	A	A	B	A	A	A	B	A	A	B	B	B	A
E3_M5P38	0	354000	A	A	A	A	A	A	B	A	A	A	A	A	A	A	A	A	A	A	A	A	A	A	A	A	A	A	A	A	A	A	A	A	A	A	A	A	A	A	A	A	A	A	A	A	A	A	A
E3_M5P39	0	355000	A	A	A	A	A	A	A	A	A	A	A	A	A	A	A	A	A	A	A	A	A	A	A	A	A	A	A	B	B	B	B	B	A	A	A	A	B	A	A	A	A	A	A	A	A	A	A
E3_M5P4	0	356000	B	B	B	A	B	B	A	A	B	B	B	B	B	B	A	B	B	B	B	B	A	B	B	A	B	B	A	B	B	B	B	B	B	A	A	B	B	B	B	B	B	B	B	B	A	B	B
E3_M5P40	0	357000	B	B	B	B	B	B	A	B	B	B	B	B	B	B	B	B	B	B	B	B	B	B	B	B	B	B	B	B	B	B	B	B	B	B	B	B	B	B	B	B	B	B	B	B	B	B	B
E3_M5P41	0	358000	A	A	A	B	A	A	A	A	A	A	A	A	A	A	A	A	A	A	A	A	A	A	A	A	A	A	A	A	A	A	A	A	A	A	A	B	A	A	A	A	A	A	B	A	A	A	A
E3_M5P42	0	359000	A	A	A	A	A	A	A	A	A	A	B	A	A	A	A	A	A	A	B	A	A	A	A	B	B	B	A	B	B	B	B	B	B	B	B	B	B	A	A	A	A	A	B	B	B	B	A
E3_M5P43	0	360000	B	B	B	B	A	A	A	A	A	A	A	A	A	A	A	A	A	A	A	A	A	B	A	B	B	A	A	A	A	B	B	B	B	A	A	B	B	B	A	B	B	B	A	B	A	B	A
E3_M5P44	0	361000	B	B	B	B	A	A	A	A	A	A	A	A	A	A	A	A	A	A	A	A	A	B	A	B	B	A	A	A	A	B	B	B	B	A	A	B	B	B	A	B	B	B	A	B	A	B	A
E3_M5P45	0	362000	B	B	B	A	A	A	A	A	A	A	A	A	A	A	A	A	A	A	A	A	A	B	B	A	B	A	A	A	A	B	B	B	B	A	A	B	B	A	B	B	B	A	B	A	A	A	A
E3_M5P46	0	363000	B	B	B	B	B	B	B	B	B	B	B	B	B	B	B	B	B	B	B	B	B	B	B	B	B	B	B	B	B	B	B	B	B	B	B	B	B	B	B	B	B	B	B	B	B	B	B
E3_M5P47	0	364000	B	B	B	B	B	B	B	B	B	B	B	B	B	B	B	B	B	B	B	B	B	B	B	B	B	B	B	B	B	B	B	B	B	B	B	B	B	B	A	B	B	B	B	B	B	B	B
E3_M5P48	0	365000	B	B	B	B	B	A	B	A	A	A	A	A	A	A	A	A	A	A	A	A	A	B	A	B	B	B	A	B	B	B	B	B	B	A	B	B	B	A	A	A	A	B	B	B	A	A	A
E3_M5P49	0	366000	B	B	B	A	A	A	A	A	B	A	B	A	B	A	A	A	A	B	A	A	A	A	B	B	B	B	A	B	A	B	B	B	A	A	A	A	B	B	B	B	A	B	B	B	B	B	B
E3_M5P5	0	367000	A	A	A	A	A	B	A	A	B	A	B	A	A	A	B	A	A	A	B	B	A	A	A	B	B	B	A	B	B	B	B	B	B	A	B	B	B	A	A	A	A	A	A	A	A	A	A
E3_M5P50	0	368000	A	A	B	B	B	A	B	A	A	A	A	A	A	A	A	A	B	A	A	A	B	A	A	A	A	A	A	A	A	A	A	A	A	A	A	A	A	A	A	A	A	A	A	A	A	A	A
E3_M5P51	0	369000	A	A	A	B	A	A	A	A	A	A	A	A	A	A	A	A	A	A	A	A	A	A	A	A	A	A	A	A	A	A	A	A	A	A	A	A	A	B	A	A	A	A	A	A	A	A	A
E3_M5P52	0	370000	A	A	A	A	A	A	A	A	A	A	A	A	A	A	A	A	A	A	A	A	A	A	A	A	A	A	A	A	A	A	A	A	A	A	A	A	A	B	A	A	A	A	A	A	A	A	A
E3_M5P53	0	371000	B	B	B	B	B	A	B	A	B	A	B	A	A	A	A	B	B	B	B	B	B	B	B	B	B	B	A	B	B	B	B	B	B	A	B	B	B	B	B	B	B	B	B	B	B	B	B
E3_M5P54	0	372000	A	A	A	A	A	A	A	A	A	A	A	A	A	A	A	A	A	A	A	A	A	A	A	A	A	B	A	A	A	A	A	A	A	A	A	A	A	A	A	A	A	A	A	A	A	A	A
E3_M5P55	0	373000	B	B	B	B	B	A	A	A	A	A	B	A	A	A	A	A	A	A	A	A	A	B	B	B	B	B	A	A	B	B	B	B	B	A	B	B	B	A	B	B	B	B	B	B	A	B	B
E3_M5P56	0	374000	B	B	B	B	B	A	A	A	A	A	A	A	A	A	A	A	A	A	A	A	A	B	B	B	B	B	A	A	B	B	B	B	B	A	B	B	B	A	B	B	B	B	B	B	A	B	B
E3_M5P57	0	375000	A	A	A	A	A	A	B	A	A	A	A	A	A	A	A	A	A	A	A	A	A	A	A	A	A	A	A	A	A	A	A	A	A	A	A	A	A	A	A	A	A	A	A	A	A	A	A
E3_M5P58	0	376000	B	B	B	B	B	B	A	B	B	B	B	B	B	B	B	B	B	B	B	B	B	B	B	B	B	B	B	B	B	B	B	B	B	B	B	B	B	B	A	B	B	B	B	B	B	B	B
E3_M5P59	0	377000	A	A	A	A	A	A	A	A	A	A	A	A	A	A	A	A	A	A	A	A	A	A	A	A	B	A	A	B	A	A	A	B	A	A	A	A	A	A	A	A	A	A	A	A	A	A	B
E3_M5P6	0	378000	A	A	A	A	A	A	A	A	A	A	A	A	A	A	A	A	A	A	A	A	A	A	A	B	B	B	A	A	B	B	B	B	B	A	B	B	B	A	A	A	A	A	A	A	A	A	A
E3_M5P60	0	379000	A	A	A	A	A	A	A	A	A	B	A	A	A	A	A	A	A	A	A	A	A	A	A	A	B	A	A	B	A	A	A	B	A	A	A	A	B	A	A	A	A	A	A	A	A	A	A
E3_M5P61	0	380000	B	B	B	B	B	B	B	B	B	B	B	B	B	B	B	B	B	B	B	B	B	A	B	B	B	B	A	A	B	B	B	B	B	A	B	B	B	B	B	B	B	B	B	B	A	B	B
E3_M5P62	0	381000	A	A	A	A	A	B	A	B	B	B	B	B	B	B	B	B	B	B	B	B	A	B	A	B	B	B	A	A	B	B	B	B	B	A	B	B	B	A	A	A	A	A	A	A	A	A	A
E3_M5P63	0	382000	A	A	A	A	A	A	B	A	A	A	A	A	A	A	A	A	A	A	A	A	A	A	A	A	A	A	A	A	A	A	A	A	A	A	A	A	A	A	A	A	A	A	A	A	A	A	A
E3_M5P64	0	383000	A	A	A	A	A	A	B	A	A	A	A	A	A	A	A	A	A	A	A	A	A	A	A	A	A	A	A	A	A	A	A	A	A	A	A	A	A	A	A	A	A	A	A	A	A	A	A
E3_M5P65	0	384000	B	B	B	B	B	B	B	B	B	B	B	B	B	B	B	B	B	B	B	B	B	B	B	B	B	B	B	B	B	B	B	B	B	B	B	B	B	B	B	B	B	B	B	B	A	B	B
E3_M5P66	0	385000	B	B	B	B	B	B	B	B	B	B	B	B	B	B	B	B	B	B	B	B	B	B	B	B	B	B	B	B	B	B	B	B	B	B	B	B	B	B	B	B	B	B	B	B	B	B	B
E3_M5P67	0	386000	A	A	A	A	A	A	B	A	A	A	A	A	A	A	A	A	A	A	A	A	A	A	A	A	A	A	A	A	A	A	A	A	A	A	A	A	A	A	A	A	B	A	A	A	A	A	A
E3_M5P68	0	387000	B	B	B	B	B	A	B	A	A	A	A	A	A	A	A	A	A	A	A	A	B	B	A	B	B	B	A	B	B	B	B	B	B	A	B	B	B	B	A	A	A	B	B	B	A	B	B
E3_M5P69	0	388000	B	B	B	B	B	B	B	B	B	B	B	B	B	B	B	B	B	B	B	B	B	B	B	B	B	B	B	A	B	B	B	B	B	B	B	B	B	B	B	B	B	B	B	B	B	B	B
E3_M5P7	0	389000	A	A	A	A	A	A	A	A	A	A	A	A	A	A	A	A	A	A	B	A	A	A	A	B	B	B	A	A	B	B	B	B	B	A	B	B	B	A	A	A	A	A	A	A	A	A	A
E3_M5P70	0	390000	A	A	A	A	A	A	A	A	A	A	A	A	A	A	A	A	A	A	A	A	A	A	A	A	A	A	A	A	A	A	A	A	A	A	A	B	A	A	A	A	A	A	A	A	A	A	A
E3_M5P71	0	391000	B	B	B	A	A	A	B	A	A	A	A	A	A	A	A	A	A	A	A	A	A	A	A	B	A	B	A	B	A	B	B	B	B	A	A	B	B	A	A	A	A	A	A	A	A	A	A
E3_M5P72	0	392000	A	A	A	A	B	A	A	A	A	A	A	A	A	A	A	A	A	A	A	A	A	A	B	B	A	B	A	B	A	B	B	B	B	A	A	B	B	B	A	A	A	A	B	B	A	B	A
E3_M5P73	0	393000	B	B	B	A	B	A	A	A	A	A	A	A	A	A	A	A	A	A	A	A	A	B	A	A	A	B	A	A	A	B	A	B	B	A	A	B	B	B	B	B	B	B	B	A	B	A	B
E3_M5P74	0	394000	B	B	B	A	B	A	A	A	A	A	A	A	A	A	A	A	A	A	A	A	A	B	A	A	A	B	A	A	A	B	A	B	B	A	A	B	B	B	B	B	B	B	B	A	B	A	B
E3_M5P75	0	395000	A	A	B	A	B	A	B	A	A	A	A	A	A	A	A	A	A	A	B	A	B	B	B	B	A	B	A	B	A	B	B	B	B	A	A	B	B	A	A	A	B	B	A	B	B	B	B
E3_M5P76	0	396000	A	A	B	A	B	A	B	A	A	A	A	A	A	A	A	A	A	A	B	A	B	B	B	B	A	B	A	B	A	B	B	B	B	A	A	B	B	A	A	A	B	B	A	B	B	B	B
E3_M5P77	0	397000	A	A	A	A	A	A	A	A	A	A	A	A	A	A	A	A	A	A	A	A	A	A	A	A	A	A	A	A	A	A	A	A	A	A	A	A	A	A	A	A	A	A	A	A	A	A	A
E3_M5P78	0	398000	A	A	A	A	A	A	B	A	A	A	A	A	A	A	A	A	A	A	A	A	A	A	A	A	A	A	A	A	A	A	A	A	A	A	A	A	A	A	A	A	A	A	A	A	A	A	A
E3_M5P79	0	399000	B	B	B	B	B	A	B	A	A	A	A	A	A	A	A	A	A	A	A	A	A	B	A	B	A	A	A	B	A	A	A	A	A	A	A	B	B	A	A	A	A	A	A	A	A	A	A
E3_M5P8	0	400000	B	B	B	B	B	B	A	B	B	B	B	B	B	B	B	B	B	B	B	B	B	B	B	B	B	B	A	B	B	B	B	B	B	A	B	B	B	B	B	B	B	B	B	B	A	B	B
E3_M5P80	0	401000	B	B	B	B	B	A	B	A	A	A	A	A	A	A	A	A	A	A	A	A	A	B	A	B	A	A	A	B	A	A	A	A	B	A	A	B	B	A	A	B	A	A	B	A	A	A	B
E3_M5P81	0	402000	B	B	B	B	B	B	B	B	B	B	B	B	B	B	B	B	B	B	B	B	A	B	B	B	B	B	B	B	B	B	B	B	B	B	B	B	B	B	B	B	B	B	B	B	B	B	B
E3_M5P82	0	403000	A	A	A	A	A	A	A	A	A	A	A	A	A	A	A	A	A	A	A	A	A	A	A	A	A	B	A	B	A	B	A	A	B	A	A	A	B	A	A	A	A	A	A	A	A	A	A
E3_M5P83	0	404000	A	A	A	A	A	A	A	A	A	A	A	A	A	A	A	A	A	A	A	A	A	A	A	A	A	B	A	B	A	B	A	A	B	A	A	A	B	A	A	A	A	A	A	A	A	B	A
E3_M5P84	0	405000	A	A	A	A	A	A	B	A	A	A	A	A	A	A	A	A	A	A	A	A	A	A	A	A	A	A	A	B	A	A	A	A	A	A	A	A	A	A	A	A	B	A	A	A	A	A	A
E3_M5P85	0	406000	A	A	A	A	A	A	A	A	A	A	A	A	A	A	A	A	A	A	A	A	A	A	A	A	A	A	A	A	A	A	A	A	A	A	A	A	A	A	A	B	B	B	A	A	A	B	B
E3_M5P86	0	407000	B	B	B	B	B	B	B	B	B	B	B	B	B	B	B	B	B	B	B	B	A	B	B	B	B	B	A	B	A	B	B	B	B	A	B	B	B	B	B	B	B	B	B	B	B	B	B
E3_M5P87	0	408000	B	B	B	B	B	B	B	B	B	B	B	B	B	B	B	B	B	B	B	B	B	B	A	A	A	A	A	B	A	B	B	B	B	A	A	B	B	A	A	A	B	A	A	B	A	A	B
E3_M5P88	0	409000	B	B	B	B	B	A	B	A	A	B	A	A	A	A	A	A	A	A	A	A	A	A	A	A	A	A	A	B	A	A	A	A	A	A	A	B	A	B	A	B	A	A	A	A	A	A	A
E3_M5P89	0	410000	A	A	B	A	B	A	B	A	A	A	A	A	A	A	A	A	A	A	A	A	A	A	A	A	A	B	A	B	A	B	A	A	B	A	A	A	A	A	N	A	A	A	A	B	A	A	B
E3_M5P9	0	411000	A	A	B	B	A	B	A	B	B	B	B	B	B	B	B	B	B	B	B	B	A	B	B	B	B	B	A	B	B	B	B	B	B	A	B	B	B	B	B	B	B	B	B	B	A	B	A
E3_M5P90	0	412000	A	A	A	A	A	A	B	A	A	A	A	A	A	A	A	A	A	A	A	A	A	A	A	A	A	B	A	A	A	B	A	A	B	A	A	A	A	A	A	A	A	A	A	A	A	A	A
E3_M5P91	0	413000	A	A	A	A	B	A	B	A	A	A	A	A	A	A	A	A	A	A	A	A	A	B	A	A	A	B	A	A	A	B	A	A	A	A	A	A	A	A	B	B	A	A	B	B	A	A	A
E3_M5P92	0	414000	A	A	A	A	A	A	A	A	A	A	A	A	A	A	A	A	A	A	A	A	A	A	A	A	A	B	A	A	A	B	A	A	A	A	A	A	A	A	A	A	A	A	A	A	A	A	A
E3_M5P93	0	415000	A	A	A	A	A	A	B	A	A	A	A	A	A	A	A	A	A	A	A	A	A	A	A	A	A	B	A	B	A	A	A	A	A	A	A	A	B	A	A	B	B	A	A	B	A	A	A
E3_M5P94	0	416000	A	A	A	A	A	A	A	A	A	A	A	A	A	A	A	A	A	A	A	A	A	A	A	A	A	A	A	B	A	A	A	A	A	A	A	A	B	A	A	A	B	A	B	B	A	A	B
E3_M5P95	0	417000	A	A	A	A	A	B	A	B	B	B	B	B	B	B	B	B	B	B	B	B	A	A	A	A	A	A	B	B	B	A	A	B	A	B	A	B	B	A	A	A	A	A	A	A	A	A	A
E3_M5P96	0	418000	B	B	B	B	B	B	B	B	B	B	B	B	B	B	B	B	B	B	B	B	B	B	B	B	B	B	B	B	B	B	B	B	B	B	B	B	B	B	B	B	B	B	B	B	B	B	B
E3_M5P97	0	419000	A	A	A	A	A	A	A	A	A	A	A	A	A	A	A	A	A	A	A	A	A	A	A	A	A	A	A	A	A	A	A	A	A	A	A	A	A	A	A	A	A	A	A	A	A	A	A
E3_M5P98	0	420000	B	B	B	B	B	B	B	B	B	B	B	A	B	A	B	B	B	B	B	B	B	B	A	B	A	B	A	B	A	B	B	A	B	B	B	B	A	B	B	B	B	B	B	B	A	B	B
E3_M5P99	0	421000	A	A	A	A	A	A	B	A	A	A	A	A	A	A	A	A	A	A	A	A	A	A	A	A	A	A	A	A	A	A	A	A	A	A	A	A	A	A	A	A	A	A	A	A	A	A	A
E3_M7P1	0	422000	B	B	B	B	B	A	B	A	A	A	A	A	A	A	A	A	A	A	B	A	B	B	B	B	B	B	A	A	B	B	B	B	B	A	B	B	B	B	B	B	B	B	B	B	B	B	B
E3_M7P10	0	423000	B	B	A	B	B	B	A	A	B	B	B	B	B	A	B	B	B	B	A	B	B	A	B	B	B	A	A	A	B	B	B	B	B	A	A	A	B	B	B	B	A	B	B	B	B	B	B
E3_M7P100	0	424000	A	A	A	A	A	B	B	B	A	B	A	A	A	A	A	A	A	A	A	A	A	A	A	A	A	A	B	B	A	A	A	A	A	B	A	A	A	A	B	A	A	A	A	A	A	A	A
E3_M7P101	0	425000	A	A	A	A	A	A	B	A	B	B	A	B	A	A	A	B	B	A	B	B	B	A	A	A	B	B	A	B	B	A	A	B	B	A	B	A	B	B	B	A	A	B	A	B	B	B	A
E3_M7P102	0	426000	A	A	A	A	B	A	B	A	A	B	A	A	A	A	A	A	A	A	B	A	B	B	A	B	B	B	A	A	B	A	B	A	B	A	A	A	B	B	A	A	B	A	A	A	B	B	A
E3_M7P103	0	427000	A	A	A	B	A	A	A	A	A	A	A	A	A	A	A	A	A	A	A	A	A	A	A	A	A	A	A	A	A	A	A	A	A	A	A	B	A	A	A	A	A	A	B	A	A	A	A
E3_M7P104	0	428000	A	A	A	A	A	A	A	A	A	A	A	A	A	A	A	A	A	A	A	A	A	A	A	A	A	A	A	A	A	A	A	A	A	A	A	A	A	A	A	A	A	A	A	A	A	A	A
E3_M7P105	0	429000	A	A	A	A	A	A	B	A	A	A	B	B	A	A	A	A	A	A	A	A	A	A	A	A	B	A	A	A	A	A	A	B	A	B	B	A	A	B	A	A	A	A	A	B	A	A	A
E3_M7P106	0	430000	B	B	A	B	B	B	B	B	B	B	B	B	B	B	B	B	B	B	B	B	B	B	B	B	B	B	B	B	B	B	B	B	B	B	B	B	B	B	B	B	B	B	B	B	B	B	B
E3_M7P107	0	431000	B	B	A	B	B	B	B	B	B	B	B	B	B	B	B	B	B	B	B	B	B	B	B	B	B	B	B	B	B	B	B	B	B	B	B	B	B	B	B	B	B	B	B	B	B	B	B
E3_M7P108	0	432000	B	B	A	B	B	B	A	B	B	B	B	B	B	B	B	B	B	B	B	B	B	B	B	B	B	B	B	B	B	B	B	B	B	B	B	B	B	B	B	B	B	B	B	B	B	B	B
E3_M7P109	0	433000	A	A	A	A	A	A	A	A	A	A	A	B	A	A	A	A	A	A	B	A	A	A	A	A	A	A	A	A	B	A	A	A	A	A	A	B	A	A	A	A	A	A	A	A	A	A	A
E3_M7P11	0	434000	A	A	A	B	A	B	A	B	A	A	A	A	B	A	A	B	B	A	A	A	A	A	A	B	B	A	A	A	B	B	B	B	B	A	B	B	A	B	A	A	B	A	B	B	B	B	B
E3_M7P110	0	435000	A	A	A	A	A	A	A	B	A	A	A	A	A	A	B	A	A	A	A	A	A	A	A	A	B	A	A	A	A	A	A	A	B	B	A	A	A	B	A	B	A	A	A	B	B	A	A
E3_M7P111	0	436000	B	B	A	B	B	B	A	B	B	B	B	B	B	B	B	B	B	B	B	B	B	B	B	B	B	B	B	B	B	B	B	B	B	B	B	B	B	B	B	B	B	B	B	B	B	B	B
E3_M7P112	0	437000	A	A	A	A	A	A	A	A	A	A	A	A	A	A	A	A	A	A	A	A	A	A	A	A	A	A	A	A	A	A	A	A	A	A	A	A	A	A	A	A	A	A	A	A	A	A	A
E3_M7P113	0	438000	B	A	A	A	A	B	A	B	B	B	B	B	B	B	B	B	B	B	B	B	B	A	A	A	A	B	B	B	A	A	A	B	A	B	B	A	B	A	A	A	B	A	B	B	B	B	B
E3_M7P114	0	439000	A	A	A	A	A	A	B	A	A	A	A	A	A	A	A	A	A	A	A	A	A	A	A	A	A	A	A	A	A	A	A	A	A	A	A	A	A	A	A	A	A	A	A	A	A	A	A
E3_M7P115	0	440000	A	A	A	A	A	A	A	A	A	A	A	A	A	A	A	A	A	A	A	A	A	A	A	A	A	A	A	A	A	A	A	A	A	A	A	A	A	A	A	A	A	A	A	A	A	A	A
E3_M7P116	0	441000	A	A	A	A	A	A	A	B	B	A	A	A	B	A	A	B	B	A	B	B	B	A	A	A	A	B	A	A	B	A	A	A	A	A	A	A	A	A	A	A	A	A	A	A	A	A	A
E3_M7P117	0	442000	A	A	A	A	A	A	A	B	B	B	B	A	B	B	A	B	A	A	B	A	B	B	A	B	A	A	A	A	A	A	A	A	A	A	A	A	A	A	B	B	A	A	B	A	A	A	A
E3_M7P118	0	443000	A	A	A	A	A	A	A	B	B	B	B	A	B	B	A	B	A	A	B	A	B	B	A	B	A	A	A	A	A	A	A	A	A	A	A	A	A	A	B	B	A	A	B	A	A	A	A
E3_M7P119	0	444000	A	A	A	A	A	A	B	A	A	A	A	A	A	A	A	A	A	A	A	A	A	A	A	A	A	A	A	A	A	A	A	A	A	A	A	A	A	A	A	A	A	A	A	A	A	A	A
E3_M7P12	0	445000	B	B	B	B	B	B	B	A	B	A	A	A	B	A	B	B	B	A	A	A	B	A	B	B	B	B	A	A	B	B	B	B	B	A	B	B	B	B	A	B	B	B	B	B	A	A	B
E3_M7P120	0	446000	B	A	A	B	B	B	A	B	B	B	B	B	B	B	B	B	B	B	B	B	B	B	B	B	B	B	B	B	B	B	B	B	B	B	B	B	B	B	B	B	B	B	B	B	B	B	B
E3_M7P121	0	447000	A	A	A	A	A	A	B	A	A	A	A	A	A	A	A	A	A	A	A	A	A	A	A	A	A	A	A	A	A	A	A	A	A	A	A	A	A	A	A	A	A	A	A	A	A	A	A
E3_M7P122	0	448000	B	A	A	B	B	B	A	B	B	B	B	B	A	B	B	A	A	A	B	B	B	A	A	A	A	B	B	A	B	B	B	B	A	B	B	B	A	A	B	B	A	A	B	B	B	A	A
E3_M7P123	0	449000	B	A	A	A	A	B	A	B	B	B	B	B	A	B	B	A	A	A	B	B	A	A	A	A	A	B	B	A	B	B	B	B	A	B	B	B	A	A	A	A	A	A	A	A	A	A	A
E3_M7P124	0	450000	B	A	A	B	B	B	B	B	B	B	B	B	B	B	B	B	B	B	B	B	B	A	B	B	B	B	B	B	B	B	B	B	A	B	B	B	A	A	B	B	B	B	B	B	B	B	B
E3_M7P125	0	451000	B	A	A	B	A	B	B	B	B	B	B	B	B	B	B	B	B	B	B	B	B	A	B	B	B	B	B	B	B	B	B	B	A	B	B	B	A	A	B	B	B	B	B	B	B	B	B
E3_M7P126	0	452000	A	A	A	A	A	A	A	A	A	A	A	B	A	A	A	B	A	A	A	B	A	A	A	A	A	A	A	A	A	A	A	A	A	A	A	A	A	A	A	A	A	A	A	B	A	A	B
E3_M7P127	0	453000	B	A	A	B	B	B	B	B	B	B	B	B	B	B	A	B	B	B	A	B	B	A	B	B	A	A	B	B	B	B	A	A	B	B	A	B	B	A	A	B	A	A	B	A	A	B	B
E3_M7P128	0	454000	B	A	A	B	B	B	A	B	B	B	B	B	B	B	B	B	B	B	B	B	B	B	B	B	B	B	B	B	B	B	A	B	B	B	B	B	B	B	B	B	A	A	A	B	B	A	B
E3_M7P129	0	455000	A	A	A	A	A	A	A	A	A	A	A	A	A	A	A	A	A	A	A	A	A	A	A	A	A	A	A	A	A	A	A	A	A	A	A	A	A	A	A	A	A	A	A	A	A	A	A
E3_M7P13	0	456000	B	B	B	B	B	B	B	B	B	B	B	B	B	B	B	B	B	B	B	B	B	B	B	B	B	B	B	B	B	B	B	B	B	B	B	B	B	B	B	B	B	B	B	B	B	B	B
E3_M7P130	0	457000	A	A	A	B	B	B	A	B	B	B	B	B	B	B	B	B	B	B	B	B	B	B	A	A	A	A	B	B	A	A	A	A	A	B	A	A	A	A	A	A	A	A	A	A	A	A	A
E3_M7P131	0	458000	B	B	A	B	B	B	A	B	B	B	B	B	B	B	B	B	B	B	B	B	B	B	A	B	B	B	B	B	B	B	B	B	B	B	B	B	B	B	A	B	A	B	A	B	B	B	B
E3_M7P14	0	459000	A	A	A	A	A	A	A	A	A	A	A	A	A	A	A	A	A	A	A	A	A	A	A	A	A	A	A	A	A	A	A	A	A	A	A	A	A	B	A	B	B	A	A	B	A	A	B
E3_M7P15	0	460000	B	B	A	B	B	B	B	B	B	B	B	B	B	B	B	B	B	B	B	B	B	B	B	B	B	B	B	B	B	B	B	B	B	B	B	B	B	B	B	B	B	B	B	B	B	B	B
E3_M7P16	0	461000	B	B	A	B	B	B	B	B	B	B	B	B	B	B	B	B	B	B	B	B	B	B	B	B	B	B	B	B	B	B	B	B	B	B	B	B	B	B	B	B	B	B	B	B	B	B	B
E3_M7P17	0	462000	B	B	B	B	B	B	A	B	B	B	B	B	B	B	B	B	B	B	B	B	B	B	B	B	B	B	B	B	B	B	B	B	B	B	B	B	B	B	B	B	B	B	B	B	B	B	B
E3_M7P18	0	463000	B	B	B	B	B	B	A	B	B	B	B	B	B	B	B	B	B	B	B	B	B	B	B	B	B	B	B	B	B	B	B	B	B	B	B	B	B	B	B	B	B	B	B	B	B	B	B
E3_M7P19	0	464000	B	B	B	B	B	B	A	B	B	B	B	B	B	B	B	B	B	B	B	B	B	B	B	B	B	B	B	B	B	B	B	B	B	B	B	B	B	B	B	B	B	B	B	B	B	B	B
E3_M7P2	0	465000	B	B	A	B	B	A	B	A	A	A	A	A	A	A	A	A	A	A	B	A	B	A	B	B	B	B	A	A	B	B	B	B	B	A	B	B	B	B	B	B	B	B	B	B	B	B	B
E3_M7P20	0	466000	A	A	A	A	A	A	A	A	A	A	A	A	A	A	A	A	A	A	A	A	A	A	A	A	A	A	A	A	A	A	A	A	A	A	A	A	A	A	A	A	A	A	A	A	A	A	A
E3_M7P21	0	467000	A	A	A	A	A	A	B	A	A	A	A	A	A	A	A	A	A	A	A	A	A	A	A	A	A	A	A	A	B	A	A	A	A	A	A	A	A	A	A	A	A	A	A	A	A	A	A
E3_M7P22	0	468000	A	A	A	B	A	A	A	A	A	A	A	A	A	A	A	A	A	A	A	A	A	A	A	B	A	B	A	A	A	A	A	A	A	A	B	A	B	A	A	A	A	B	B	B	A	B	B
E3_M7P23	0	469000	A	A	A	A	A	A	A	A	A	A	A	A	A	A	A	A	A	A	A	A	A	A	B	A	A	B	A	A	A	A	A	A	A	A	A	A	A	A	A	B	B	B	B	A	A	B	B
E3_M7P24	0	470000	A	A	A	A	A	A	A	A	A	A	A	A	A	A	A	A	A	A	A	A	A	A	A	B	A	B	A	A	B	B	A	A	B	A	B	B	B	A	A	A	A	A	A	A	A	A	B
E3_M7P25	0	471000	A	A	A	A	A	A	A	A	A	A	A	A	A	A	A	A	A	A	A	A	A	A	A	A	A	A	A	A	A	A	A	A	A	A	A	A	A	A	A	A	A	B	A	A	A	A	A
E3_M7P26	0	472000	B	B	B	B	B	B	B	B	B	B	B	B	B	B	B	B	B	B	B	B	B	B	B	B	B	B	B	B	B	B	B	B	B	B	B	B	B	B	B	B	B	B	B	B	B	B	B
E3_M7P27	0	473000	A	A	A	A	A	A	B	A	A	A	A	A	B	A	A	A	A	A	A	A	A	A	A	A	A	A	A	A	A	A	A	A	A	A	A	A	A	A	A	A	A	A	A	B	A	A	A
E3_M7P28	0	474000	B	B	B	B	B	B	B	B	B	B	B	B	B	B	B	B	B	B	B	B	B	B	B	B	B	B	B	A	B	A	B	B	B	B	B	B	A	B	B	B	B	B	B	B	B	B	B
E3_M7P29	0	475000	A	A	A	A	A	A	A	A	A	A	A	A	A	A	A	A	A	A	A	A	A	A	A	B	A	A	A	B	B	A	B	B	B	A	A	A	B	A	A	A	A	A	A	A	A	A	A
E3_M7P3	0	476000	A	A	A	A	A	A	A	A	A	A	A	A	A	A	A	A	A	A	A	A	A	A	A	A	A	A	A	A	A	B	A	A	A	A	A	A	B	A	A	B	A	A	A	A	A	A	A
E3_M7P30	0	477000	B	A	A	A	B	A	A	A	A	B	A	A	A	A	A	B	A	A	A	A	A	A	B	A	A	A	A	A	A	A	A	A	A	A	A	A	A	B	B	B	B	B	B	A	B	A	A
E3_M7P31	0	478000	B	B	B	B	B	B	B	B	B	B	B	B	B	B	B	B	B	B	B	B	B	B	B	B	B	B	B	B	B	B	B	B	B	B	B	B	B	B	B	B	B	B	B	B	B	B	B
E3_M7P32	0	479000	B	B	A	B	A	B	A	A	B	A	B	A	B	A	B	B	B	B	B	B	B	A	B	A	B	A	A	B	A	B	A	A	A	A	B	A	B	A	A	B	A	A	A	A	B	B	B
E3_M7P33	0	480000	A	A	A	B	A	A	A	A	A	A	A	A	A	A	A	A	A	A	A	A	A	A	A	A	A	A	A	A	A	A	A	A	A	A	A	A	A	A	A	A	A	A	A	A	A	A	A
E3_M7P34	0	481000	A	A	A	B	A	B	B	A	A	A	A	A	B	A	A	A	A	A	A	A	B	A	A	B	A	A	A	A	B	B	A	B	B	B	A	A	B	A	A	A	A	A	A	A	A	A	A
E3_M7P35	0	482000	B	B	B	B	B	B	B	B	B	B	B	B	B	B	B	B	B	B	B	B	B	A	B	B	B	B	B	B	B	B	B	B	B	B	B	B	B	B	B	B	B	B	B	B	B	B	B
E3_M7P36	0	483000	B	B	B	B	B	B	B	B	A	B	B	B	B	B	B	B	B	B	B	B	B	A	B	B	B	B	B	B	B	B	B	B	B	B	B	B	B	B	B	B	B	B	B	B	B	B	B
E3_M7P37	0	484000	A	A	A	A	A	A	B	A	A	A	A	A	A	A	A	A	A	A	A	A	A	A	A	A	A	A	A	A	A	A	A	A	A	A	A	A	A	B	A	B	A	B	B	A	B	A	A
E3_M7P38	0	485000	B	B	B	B	A	B	A	B	B	B	B	A	B	B	B	B	B	B	B	B	B	B	B	B	B	B	B	A	B	B	B	B	B	B	B	B	B	B	B	B	B	B	B	B	B	B	B
E3_M7P39	0	486000	A	A	A	A	A	A	A	A	A	A	A	A	A	A	A	A	A	A	A	A	A	A	A	A	A	A	A	A	A	A	A	A	A	A	A	A	A	A	A	A	A	A	A	A	A	A	A
E3_M7P4	0	487000	B	B	B	B	B	B	B	B	B	B	B	B	B	B	B	B	B	B	B	B	B	B	B	B	B	B	B	B	B	B	B	B	B	B	B	B	B	B	B	B	B	B	B	B	B	B	B
E3_M7P40	0	488000	B	B	A	B	B	B	B	B	B	B	B	B	B	B	B	B	B	B	B	B	B	B	B	B	B	B	B	B	B	B	B	B	B	B	B	B	B	B	B	B	B	B	B	B	B	B	B
E3_M7P41	0	489000	A	A	A	A	A	A	A	A	B	A	A	B	A	A	B	B	B	A	B	B	A	A	B	A	A	B	A	A	A	B	B	B	B	A	B	B	A	B	A	A	B	A	B	A	B	A	A
E3_M7P42	0	490000	A	A	A	A	A	A	A	A	B	A	A	B	A	A	B	B	B	A	B	B	A	A	B	A	A	B	A	A	A	B	B	B	B	A	B	B	A	B	A	A	B	A	B	A	B	A	A
E3_M7P43	0	491000	B	A	A	B	A	B	B	B	A	A	B	A	B	A	A	B	B	A	A	A	B	B	A	B	A	B	A	B	B	A	A	B	B	B	B	B	B	B	A	B	B	A	B	B	B	A	B
E3_M7P46	0	492000	B	B	B	B	B	B	B	B	B	B	B	B	B	B	B	B	B	B	B	B	B	B	B	B	B	B	B	B	B	B	B	B	B	B	B	B	B	B	B	B	B	B	B	B	B	B	B
E3_M7P47	0	493000	A	A	A	A	A	B	A	B	B	B	B	B	B	B	B	B	B	B	B	B	A	A	A	B	B	B	B	B	B	B	B	B	B	B	B	B	B	A	A	A	A	A	A	A	A	A	A
E3_M7P48	0	494000	A	A	A	A	A	A	A	A	A	A	A	A	B	A	A	A	A	A	A	A	A	A	A	A	A	A	A	A	B	A	A	B	A	A	B	A	B	A	A	A	A	A	A	A	A	A	A
E3_M7P49	0	495000	A	A	A	A	A	B	A	A	A	A	A	A	B	A	A	A	A	A	A	A	A	A	A	A	A	A	A	A	B	A	A	B	A	A	B	A	B	A	A	A	A	A	A	B	A	A	A
E3_M7P5	0	496000	B	B	B	B	B	B	B	B	B	B	B	B	B	B	B	B	B	B	B	B	B	B	B	B	B	B	B	B	B	B	B	B	B	B	B	B	B	B	B	B	B	B	B	B	B	B	B
E3_M7P50	0	497000	A	A	A	A	A	A	A	A	A	A	A	A	A	A	A	A	A	A	A	A	A	A	A	A	A	A	A	A	B	A	A	A	A	A	A	A	A	A	A	A	A	A	A	A	A	A	A
E3_M7P51	0	498000	A	A	A	B	A	A	A	A	A	A	A	A	A	A	A	A	A	A	A	A	A	A	A	A	A	A	A	A	B	A	A	A	A	A	A	A	A	A	A	A	A	A	A	A	A	A	A
E3_M7P52	0	499000	A	A	A	A	A	A	A	A	A	A	A	A	A	A	A	A	A	A	A	A	A	A	A	A	A	A	A	A	A	A	A	A	A	A	A	A	A	A	A	A	A	A	A	A	A	A	A
E3_M7P55	0	500000	B	B	B	B	B	B	B	B	B	A	B	B	B	B	B	B	B	B	B	B	B	B	B	B	B	B	B	B	B	B	B	B	B	B	B	B	B	B	B	B	B	B	B	B	B	B	B
E3_M7P56	0	501000	B	B	A	B	B	B	B	B	B	A	B	B	B	B	B	B	B	B	B	B	B	B	B	B	B	B	B	B	B	B	B	B	B	B	B	B	B	B	B	B	B	B	B	B	B	B	B
E3_M7P57	0	502000	B	B	B	B	B	B	B	B	B	B	B	B	B	B	B	B	B	B	B	B	B	B	B	B	B	B	B	B	B	B	B	B	B	B	B	B	B	B	B	B	B	B	B	B	B	B	B
E3_M7P58	0	503000	A	A	A	A	A	B	A	B	A	B	A	B	A	A	A	B	B	B	A	A	A	A	A	A	A	A	A	A	B	A	A	A	A	A	A	A	A	A	A	A	A	A	A	A	A	A	A
E3_M7P59	0	504000	B	A	A	A	A	A	A	A	A	A	A	A	A	A	A	A	A	B	A	A	A	A	A	B	A	A	A	B	A	A	A	A	A	A	A	A	A	A	A	A	A	A	A	A	A	A	A
E3_M7P6	0	505000	B	B	B	B	B	A	B	A	A	A	A	A	A	A	A	A	A	A	A	A	B	B	B	B	B	B	A	A	B	B	B	B	B	A	B	B	B	B	B	B	B	B	B	B	B	B	B
E3_M7P60	0	506000	B	B	A	B	B	B	B	A	A	B	B	B	B	B	A	B	B	A	B	B	A	A	B	B	A	A	B	B	B	A	B	B	A	B	B	B	B	A	A	A	A	A	B	B	B	A	B
E3_M7P61	0	507000	A	A	A	A	A	A	A	A	A	A	A	A	A	A	A	A	A	A	A	A	A	A	A	A	A	A	A	A	A	A	A	A	A	A	A	A	A	A	A	A	A	A	A	A	A	A	A
E3_M7P62	0	508000	A	A	A	B	B	A	B	B	A	A	B	B	B	B	B	B	B	A	B	B	B	B	A	A	A	B	A	A	A	B	A	A	B	A	A	B	A	B	B	A	B	B	B	A	B	B	A
E3_M7P63	0	509000	B	B	B	B	B	B	B	B	B	B	B	B	B	B	B	B	A	B	B	B	B	B	B	B	B	B	B	B	B	B	B	B	B	B	B	B	B	B	A	B	B	B	B	B	B	A	B
E3_M7P64	0	510000	B	B	B	B	B	B	B	B	B	B	B	B	B	B	B	B	A	B	B	B	B	B	B	B	B	B	B	B	B	B	B	B	B	B	B	B	B	B	A	B	B	B	B	B	B	A	B
E3_M7P65	0	511000	B	A	A	B	B	A	A	B	B	A	A	A	B	A	B	B	A	A	B	B	B	A	A	B	B	A	A	A	B	B	B	A	B	A	A	B	A	B	A	B	B	B	B	A	A	B	B
E3_M7P66	0	512000	B	B	B	B	B	B	B	B	B	B	B	B	B	B	B	B	B	B	B	B	B	B	B	B	B	B	B	B	B	B	B	B	B	B	B	B	B	B	B	B	B	B	B	B	B	B	B
E3_M7P67	0	513000	B	B	B	B	B	B	B	B	B	B	B	B	B	B	B	B	B	B	B	B	B	B	B	B	B	B	B	B	B	B	B	B	B	B	B	B	B	B	B	B	B	B	B	B	B	B	B
E3_M7P68	0	514000	A	A	A	A	A	A	A	A	A	A	A	A	A	A	A	A	A	A	A	A	A	A	A	A	A	A	A	A	A	A	A	A	A	A	A	A	A	A	A	A	A	A	A	A	A	A	A
E3_M7P69	0	515000	A	A	A	A	A	A	A	A	A	A	A	A	A	A	A	A	A	A	A	A	A	A	A	A	A	A	A	A	A	A	A	A	A	A	A	A	A	A	A	A	A	A	A	A	A	A	A
E3_M7P7	0	516000	A	A	A	A	A	A	A	A	A	A	A	A	A	A	A	A	A	A	A	A	A	A	A	A	A	A	A	A	A	A	A	A	A	A	A	A	A	A	A	A	A	A	A	A	A	A	A
E3_M7P70	0	517000	B	A	A	B	B	A	B	B	B	A	A	B	A	B	B	B	A	B	B	B	B	A	A	B	B	A	B	A	B	B	A	B	A	A	A	A	A	B	A	A	A	A	A	A	B	B	A
E3_M7P71	0	518000	B	A	A	B	A	B	A	A	A	A	A	B	B	A	A	B	A	A	B	A	A	A	A	B	A	A	A	A	B	B	A	B	A	A	B	B	A	B	A	A	A	A	A	A	B	A	A
E3_M7P72	0	519000	A	A	A	A	A	A	A	A	A	A	A	A	A	A	A	A	A	A	A	A	A	A	A	A	A	A	A	A	A	A	A	A	A	A	A	A	A	A	A	A	A	A	A	A	A	A	A
E3_M7P73	0	520000	A	A	A	A	A	A	B	A	A	A	A	A	A	A	A	A	A	A	A	A	A	A	B	A	A	A	A	A	A	A	A	A	A	A	A	A	A	A	A	A	A	A	A	A	A	A	A
E3_M7P74	0	521000	A	A	A	A	A	A	B	A	A	A	A	A	B	A	A	A	A	A	A	A	A	A	A	B	A	A	A	A	A	A	A	A	A	A	A	A	A	A	A	A	A	A	A	A	A	A	A
E3_M7P75	0	522000	B	B	B	B	B	B	B	B	B	B	B	B	B	B	B	B	B	B	B	B	B	B	B	B	B	B	B	B	B	B	B	B	B	B	B	B	B	B	B	B	B	B	B	B	B	B	B
E3_M7P77	0	523000	B	B	B	B	B	B	A	B	B	B	B	B	B	B	B	B	B	B	B	B	B	B	B	B	B	B	B	B	B	B	B	B	B	B	B	B	B	B	A	B	B	B	B	B	B	B	B
E3_M7P78	0	524000	A	A	A	A	A	A	A	A	A	A	A	A	A	A	A	A	A	A	A	A	A	A	A	A	A	A	A	A	A	A	A	A	A	A	A	A	A	A	A	A	A	A	A	A	A	A	A
E3_M7P79	0	525000	B	B	B	B	B	B	A	B	B	B	B	B	B	B	B	B	B	B	B	B	B	B	B	B	B	B	B	B	B	B	B	B	B	B	B	B	B	B	B	B	B	B	B	B	B	B	B
E3_M7P80	0	526000	A	A	A	A	A	B	A	B	B	B	B	B	B	B	B	B	B	B	B	B	A	A	A	A	A	A	B	B	A	A	A	A	A	B	A	A	A	A	A	A	A	A	A	A	A	A	A
E3_M7P82	0	527000	B	B	A	B	B	B	B	B	B	B	B	B	B	B	B	B	B	B	B	B	B	B	B	B	B	B	B	B	B	B	B	B	B	B	B	B	B	B	B	B	B	B	B	B	B	B	B
E3_M7P83	0	528000	A	A	A	A	A	B	B	B	A	A	A	A	B	A	B	A	A	A	A	B	A	A	A	A	A	A	A	A	A	B	A	A	A	A	A	A	A	A	A	A	A	A	A	A	A	A	A
E3_M7P84	0	529000	A	A	A	A	A	A	A	A	A	A	A	A	A	A	A	A	A	A	B	A	A	A	A	A	A	A	B	A	A	A	A	A	A	B	A	A	A	A	A	A	A	A	A	A	A	A	A
E3_M7P85	0	530000	B	B	B	B	B	B	B	B	B	B	B	B	B	B	B	B	B	B	B	B	B	B	B	B	B	B	B	B	B	B	B	B	B	B	B	B	B	B	B	B	B	B	B	B	B	B	B
E3_M7P86	0	531000	B	B	B	B	B	B	B	B	B	B	B	B	B	B	B	B	B	B	B	B	B	B	B	B	B	B	B	B	B	B	B	B	B	B	B	B	B	B	B	B	B	B	B	B	B	B	B
E3_M7P87	0	532000	B	B	B	B	B	B	B	B	B	B	B	B	B	B	B	B	B	B	B	B	B	B	B	B	B	B	B	B	B	B	B	B	B	B	B	B	B	B	B	B	B	B	B	B	B	B	B
E3_M7P88	0	533000	A	A	A	A	A	A	B	A	A	A	A	A	A	A	A	B	A	A	A	B	A	A	A	B	B	B	B	B	B	B	B	B	B	B	B	B	B	A	B	A	A	A	A	A	B	A	A
E3_M7P89	0	534000	B	B	B	B	B	B	A	B	B	B	B	B	B	B	B	B	B	B	B	B	B	B	A	B	B	B	B	B	B	B	B	B	B	B	B	B	B	B	A	B	B	B	B	B	B	B	B
E3_M7P9	0	535000	B	B	B	B	B	B	A	B	B	A	B	B	B	A	A	B	B	A	B	B	B	B	B	B	B	B	A	A	B	B	B	B	B	B	B	B	B	B	A	B	B	B	B	B	B	B	B
E3_M7P90	0	536000	B	B	B	B	B	B	A	B	B	B	B	B	B	B	B	B	B	B	B	B	B	B	A	B	B	B	B	B	B	B	B	B	B	B	B	B	B	B	A	B	B	B	B	B	B	B	B
E3_M7P91	0	537000	A	A	A	A	A	A	B	A	A	A	A	A	A	A	A	A	A	A	A	A	A	A	A	B	B	B	A	A	B	B	B	B	B	A	B	B	B	A	A	A	A	A	A	A	A	A	A
E3_M7P92	0	538000	B	A	A	B	B	A	B	A	A	A	A	A	B	A	A	B	B	A	B	B	A	A	A	A	A	A	A	B	A	A	A	B	A	B	B	B	A	B	A	A	B	A	A	A	B	B	A
E3_M7P93	0	539000	A	A	A	A	A	A	A	A	A	A	A	A	A	A	A	A	A	A	A	A	A	A	A	A	A	A	A	A	A	A	A	B	A	A	B	B	A	A	A	A	A	A	A	A	A	A	A
E3_M7P94	0	540000	A	A	A	A	A	B	B	A	A	A	A	A	A	A	A	A	A	A	A	B	A	A	A	A	A	A	B	A	A	A	A	A	A	B	A	A	A	A	A	A	A	A	A	A	B	A	A
E3_M7P95	0	541000	A	A	A	A	A	B	B	A	A	A	A	A	A	A	A	A	A	A	A	B	A	A	A	A	A	A	B	A	A	A	A	A	A	B	A	A	A	A	A	A	A	A	A	A	B	A	A
E3_M7P96	0	542000	A	A	A	A	A	B	A	B	B	B	B	B	B	B	B	B	B	B	B	B	A	A	A	A	A	A	B	B	A	A	A	A	A	B	A	A	A	B	A	B	A	A	A	A	A	A	A
E3_M7P97	0	543000	A	A	A	A	A	A	A	A	A	B	A	A	A	A	A	A	A	A	A	A	A	A	A	A	A	A	A	A	A	A	A	A	A	A	A	A	A	A	A	B	A	A	A	A	A	A	A
E3_M7P98	0	544000	A	A	A	A	A	B	A	B	B	B	A	B	B	B	B	B	B	B	B	B	A	A	A	A	A	A	B	B	A	A	A	A	A	B	A	A	A	A	A	B	A	A	A	A	A	A	A
E3_M7P99	0	545000	A	A	A	A	A	A	A	A	A	A	A	A	A	A	A	A	A	A	A	A	A	A	A	A	A	A	B	A	A	A	A	A	A	B	A	A	A	A	A	A	A	A	A	A	A	A	A
E3_M8P1	0	546000	A	A	A	A	A	A	A	A	A	A	A	A	A	A	A	A	A	A	A	A	A	A	A	A	A	A	A	A	A	B	A	A	A	A	A	A	A	B	A	A	A	A	A	A	A	A	A
E3_M8P10	0	547000	A	B	B	B	B	A	B	A	A	B	A	A	A	A	A	A	A	A	A	A	B	B	B	A	A	B	A	B	B	B	A	A	A	A	A	A	A	B	B	A	A	A	A	A	A	A	A
E3_M8P100	0	548000	B	B	B	B	B	B	B	B	B	B	B	B	B	B	B	B	B	B	B	B	B	B	B	A	B	A	B	B	B	B	B	B	A	B	B	A	A	B	B	A	B	A	B	A	A	A	B
E3_M8P101	0	549000	B	A	A	B	B	B	B	B	B	B	B	B	B	B	B	B	B	B	B	B	A	B	B	A	B	A	B	B	B	B	B	B	A	B	B	A	A	B	B	A	B	A	B	A	A	A	B
E3_M8P102	0	550000	A	A	A	A	A	B	A	B	B	B	B	B	B	B	B	B	B	B	B	B	A	A	B	A	B	A	B	B	B	B	B	B	A	B	B	A	A	A	B	A	B	A	B	A	A	A	B
E3_M8P103	0	551000	A	A	A	A	A	A	A	A	A	A	A	A	A	A	A	A	A	A	A	A	A	A	A	A	A	A	A	A	A	A	A	A	A	A	A	A	A	B	B	A	B	A	B	A	A	A	A
E3_M8P104	0	552000	A	A	A	A	A	A	A	A	A	A	A	A	A	A	A	A	A	A	A	A	A	A	A	A	A	A	A	A	A	A	A	A	A	A	A	A	A	B	A	A	A	A	A	A	A	A	A
E3_M8P105	0	553000	A	A	A	B	B	A	B	B	B	B	A	B	B	B	B	B	A	B	B	B	A	B	A	A	B	A	B	A	A	B	A	B	A	B	B	A	A	B	B	A	A	A	B	A	A	A	A
E3_M8P106	0	554000	A	A	A	B	B	A	B	B	B	B	A	B	B	B	B	B	A	B	B	B	A	B	A	A	B	A	B	A	A	B	A	B	A	B	B	A	A	B	B	A	A	A	B	A	A	A	A
E3_M8P107	0	555000	A	A	A	B	B	B	B	B	B	B	B	B	B	B	A	B	B	B	B	B	A	B	A	A	B	A	B	B	A	B	A	B	A	B	B	A	A	B	B	A	A	A	B	A	A	A	A
E3_M8P108	0	556000	A	A	A	A	A	A	A	A	A	A	A	A	A	A	A	A	A	A	A	A	A	A	A	A	A	A	A	A	A	A	A	A	A	A	A	A	A	A	A	A	A	A	B	A	A	A	A
E3_M8P109	0	557000	A	A	A	A	A	A	A	A	A	A	A	A	A	A	A	A	A	A	A	A	A	A	A	A	A	A	A	A	A	A	A	A	A	A	A	A	A	A	A	A	A	A	B	A	A	A	A
E3_M8P11	0	558000	A	B	B	B	B	A	B	A	A	A	A	B	A	A	A	A	A	A	A	A	B	B	A	A	A	B	A	A	B	B	A	A	A	A	A	A	A	B	A	A	A	A	A	A	A	A	A
E3_M8P110	0	559000	A	A	A	A	A	A	A	A	A	A	B	A	B	A	B	A	B	B	B	B	A	A	A	A	A	A	A	A	A	A	A	A	A	A	A	A	A	A	A	A	A	A	B	A	A	A	A
E3_M8P111	0	560000	B	B	B	B	B	B	B	B	B	B	B	B	B	B	B	B	B	B	B	B	B	B	B	B	B	B	B	B	B	B	B	B	B	B	B	B	B	A	B	B	B	B	B	B	B	B	B
E3_M8P112	0	561000	A	A	A	A	A	A	A	A	A	A	A	A	A	A	A	A	A	A	A	A	A	A	A	A	A	A	A	A	A	A	A	A	A	A	A	A	A	B	A	A	A	A	A	A	A	A	A
E3_M8P113	0	562000	A	A	A	A	A	A	A	A	A	A	A	A	A	A	A	A	A	A	A	A	A	A	A	A	A	A	A	A	A	A	A	A	A	A	A	A	A	B	A	A	A	A	A	A	A	A	A
E3_M8P114	0	563000	A	B	A	B	B	B	B	B	B	B	B	B	B	B	B	B	B	B	B	B	A	B	B	A	B	B	B	B	B	B	B	B	A	B	B	A	A	A	B	B	B	A	B	A	B	A	B
E3_M8P115	0	564000	A	B	A	B	B	B	B	B	B	B	B	B	B	B	B	B	B	B	B	B	A	B	B	A	B	B	B	B	B	B	B	B	A	B	B	A	A	B	B	B	B	A	B	A	B	A	B
E3_M8P116	0	565000	A	A	A	A	A	A	B	A	A	A	A	A	A	A	A	A	A	A	A	A	A	A	A	A	A	A	A	A	A	A	A	A	A	A	A	A	A	B	A	A	A	A	A	A	A	A	A
E3_M8P117	0	566000	A	A	A	A	A	A	B	A	A	A	A	A	A	A	A	A	A	A	A	A	A	A	A	A	A	A	A	A	A	A	A	A	A	A	A	A	A	B	A	A	A	A	A	A	A	A	A
E3_M8P118	0	567000	A	A	A	A	A	A	A	A	A	A	A	A	A	A	A	A	A	A	A	A	A	A	A	A	A	A	A	A	A	A	A	A	A	A	A	A	A	B	A	A	A	A	A	A	A	A	A
E3_M8P119	0	568000	B	B	A	B	B	B	A	B	B	B	B	B	B	B	B	B	B	B	B	B	B	B	B	A	B	B	B	B	B	B	B	B	A	B	B	A	A	B	B	B	B	A	B	A	B	A	B
E3_M8P12	0	569000	B	B	A	B	B	B	B	B	B	A	B	B	B	B	A	B	B	B	B	B	B	B	A	B	B	B	B	B	B	B	B	B	B	A	B	A	B	B	A	A	A	A	A	A	A	A	A
E3_M8P120	0	570000	B	B	A	B	B	B	A	B	B	B	B	B	B	B	B	B	B	B	B	B	B	B	B	A	B	B	B	B	B	B	B	B	A	B	B	A	A	B	B	B	B	A	B	A	B	A	B
E3_M8P121	0	571000	A	A	A	B	B	B	A	B	B	B	B	B	B	B	B	B	B	B	B	B	A	B	A	A	B	A	B	B	A	B	A	B	A	B	B	A	A	A	A	A	A	A	A	A	A	A	A
E3_M8P122	0	572000	B	A	B	B	B	B	A	B	B	B	B	B	B	B	B	B	B	B	B	B	B	A	A	A	B	A	B	B	A	B	A	B	A	B	B	A	A	A	B	A	B	A	B	A	B	A	B
E3_M8P123	0	573000	B	B	B	B	B	B	B	B	B	B	B	B	B	B	B	B	B	B	B	B	B	B	B	A	B	A	B	B	A	B	A	B	A	B	B	A	A	A	B	A	B	A	B	A	B	A	B
E3_M8P124	0	574000	A	A	A	A	A	A	A	B	A	A	B	A	A	A	A	B	A	B	A	A	A	A	B	A	B	A	B	A	A	B	A	B	A	B	B	A	A	A	B	A	A	A	A	A	B	A	B
E3_M8P125	0	575000	A	A	A	A	A	B	A	B	B	A	B	B	A	B	B	B	B	B	B	B	A	A	A	A	B	A	B	B	A	B	A	B	A	B	B	A	A	A	B	A	A	A	A	A	A	A	A
E3_M8P126	0	576000	B	A	A	B	B	B	A	B	B	A	B	B	A	B	B	B	B	B	B	B	A	B	A	A	B	A	B	B	A	B	A	B	A	B	B	A	A	A	B	A	A	A	A	A	A	A	A
E3_M8P13	0	577000	B	B	B	B	B	B	B	B	B	B	B	B	B	B	B	B	B	B	B	B	B	B	B	B	B	B	B	B	B	B	B	B	B	B	B	B	B	B	B	B	B	B	B	A	A	A	A
E3_M8P14	0	578000	B	B	B	B	B	B	B	B	B	B	B	B	B	B	B	B	B	B	B	B	B	B	B	B	B	B	B	B	B	B	B	B	B	B	B	B	B	B	B	B	B	B	B	B	B	B	B
E3_M8P15	0	579000	A	A	A	A	A	A	B	A	A	B	A	A	A	A	A	A	A	A	A	A	B	B	B	A	A	A	A	A	A	B	A	A	A	A	A	A	A	A	A	A	A	A	A	A	A	A	A
E3_M8P16	0	580000	A	A	A	A	A	A	A	A	A	A	A	A	A	A	A	A	A	A	A	A	A	A	B	A	A	A	A	A	B	B	A	B	A	A	A	A	B	B	A	A	A	A	A	A	A	A	A
E3_M8P17	0	581000	A	A	A	A	A	A	A	A	A	A	A	A	A	A	A	A	A	A	A	A	A	A	B	A	A	B	A	A	B	B	A	A	A	A	B	A	B	A	B	A	B	A	A	A	A	A	A
E3_M8P18	0	582000	B	B	A	A	B	B	B	B	A	B	A	A	A	A	A	A	B	A	A	A	A	A	B	A	A	A	A	A	B	A	A	B	A	B	B	A	A	A	B	A	B	A	A	A	A	A	A
E3_M8P19	0	583000	B	B	B	B	B	B	B	B	B	B	B	B	B	B	B	B	B	B	B	B	B	B	A	A	B	B	B	B	B	B	A	B	B	B	B	A	A	B	B	B	B	A	B	B	B	A	B
E3_M8P2	0	584000	A	A	A	A	A	A	B	A	A	A	A	A	A	A	A	A	A	A	A	A	A	A	B	A	A	A	A	A	A	B	A	A	A	A	A	A	A	B	A	A	A	A	B	A	A	A	B
E3_M8P20	0	585000	A	A	A	A	A	A	B	A	A	A	A	A	A	A	A	A	A	A	A	A	A	A	A	A	A	A	A	B	A	A	A	A	A	A	A	A	A	A	A	A	A	A	A	A	A	A	A
E3_M8P21	0	586000	B	B	A	B	A	A	B	B	B	A	A	A	B	A	B	B	A	B	A	A	A	A	A	B	A	A	B	A	B	B	A	B	A	A	B	A	B	A	B	A	A	A	A	A	A	A	A
E3_M8P22	0	587000	A	A	A	A	B	A	A	A	A	A	A	A	A	A	A	B	A	B	A	A	A	A	A	A	A	A	A	B	B	A	B	B	A	A	B	A	A	B	B	A	A	A	B	A	A	A	B
E3_M8P23	0	588000	B	B	B	B	B	B	B	B	B	B	B	B	B	B	B	B	B	B	B	B	B	B	A	A	B	B	B	B	B	B	B	B	B	B	B	A	B	B	B	B	B	A	B	B	B	A	B
E3_M8P24	0	589000	A	A	A	A	A	A	A	A	A	B	A	A	A	A	A	A	A	A	A	A	A	A	A	A	A	A	A	A	A	A	A	A	A	A	A	A	A	A	A	A	A	A	A	A	A	A	A
E3_M8P25	0	590000	A	A	A	A	A	A	B	A	A	A	A	A	A	A	A	A	A	A	A	A	A	A	A	A	A	A	A	A	A	A	A	A	A	A	A	A	A	A	A	A	A	A	A	A	A	A	A
E3_M8P26	0	591000	A	A	A	A	A	A	B	A	A	A	A	A	A	A	A	A	A	A	A	A	A	A	A	A	A	A	A	A	A	A	A	A	A	A	A	A	A	A	A	A	A	A	A	A	A	A	A
E3_M8P27	0	592000	A	A	A	A	A	B	B	B	B	B	B	B	B	B	B	B	B	B	B	B	A	A	B	B	B	B	B	B	B	B	B	B	B	B	B	B	B	B	B	B	B	B	B	B	B	B	B
E3_M8P28	0	593000	B	B	B	B	B	B	B	B	B	B	B	B	B	B	B	B	B	B	B	B	B	B	B	B	B	B	B	B	B	B	B	B	B	B	B	B	B	B	B	A	B	A	B	B	B	A	B
E3_M8P29	0	594000	A	A	A	A	A	A	A	B	B	A	B	B	A	B	B	A	A	A	A	B	A	A	B	A	B	B	B	B	B	B	A	B	B	B	A	A	A	B	B	A	A	A	A	A	A	A	A
E3_M8P3	0	595000	B	B	B	B	B	B	A	B	B	B	B	B	B	B	B	B	B	B	B	B	B	B	A	A	B	B	B	B	B	B	B	B	B	B	B	B	B	B	B	A	B	B	B	B	B	A	B
E3_M8P30	0	596000	A	B	A	B	A	A	A	B	B	A	B	B	A	B	B	A	A	A	A	B	A	B	B	A	A	A	B	B	B	A	A	A	A	B	A	A	A	A	B	A	A	A	A	A	A	A	A
E3_M8P31	0	597000	A	B	B	B	B	A	A	B	B	A	B	B	A	B	B	A	A	A	A	B	B	B	B	B	A	A	B	B	B	A	A	A	A	B	A	A	A	B	B	A	A	A	B	A	A	A	B
E3_M8P32	0	598000	B	B	A	B	A	A	B	B	B	B	B	B	B	B	B	B	B	B	B	B	A	B	A	A	B	B	B	B	B	B	A	B	A	B	B	A	A	B	A	A	A	A	A	A	A	A	A
E3_M8P33	0	599000	B	B	B	B	A	B	A	A	A	B	A	A	A	A	A	A	A	A	B	A	A	A	B	A	A	A	A	A	A	B	A	B	A	A	B	A	A	B	B	B	B	A	B	A	A	A	A
E3_M8P34	0	600000	B	B	B	B	B	B	B	B	B	B	B	B	B	B	B	B	B	B	B	B	B	B	B	B	B	B	B	B	B	B	B	B	B	B	B	B	B	B	B	B	B	B	B	B	B	B	B
E3_M8P35	0	601000	B	B	B	B	B	B	B	B	B	B	B	B	B	B	B	B	B	B	B	B	B	B	B	B	B	B	B	B	B	B	B	B	B	B	B	B	B	A	B	B	B	A	B	B	B	A	B
E3_M8P36	0	602000	A	A	A	A	B	A	A	A	A	A	A	A	A	A	A	A	A	A	A	A	A	B	A	B	B	B	A	A	B	B	B	B	B	A	B	B	B	A	A	A	A	A	A	A	A	A	A
E3_M8P37	0	603000	B	B	B	B	B	B	B	B	B	B	B	B	B	B	B	B	B	B	B	B	B	B	B	B	B	B	B	B	B	B	B	B	B	B	B	B	B	A	B	A	B	B	B	B	B	B	B
E3_M8P38	0	604000	B	B	B	B	B	B	A	B	B	B	B	B	B	B	B	B	B	B	B	B	B	B	B	B	B	B	B	B	B	B	B	B	B	B	B	B	B	A	B	B	B	A	B	B	B	A	B
E3_M8P39	0	605000	B	B	B	B	B	B	A	B	B	B	B	B	B	B	B	B	B	B	B	B	B	B	B	B	B	B	B	B	B	B	B	B	B	B	B	B	B	A	B	B	B	A	B	B	B	A	B
E3_M8P4	0	606000	A	A	A	A	A	A	B	A	A	A	A	A	A	A	A	A	A	A	A	A	A	B	A	A	B	A	A	A	B	A	A	A	A	A	A	A	A	B	A	A	A	A	A	A	A	A	A
E3_M8P40	0	607000	A	A	A	A	A	A	A	A	A	A	A	A	A	A	A	A	A	A	A	A	A	A	A	A	A	A	A	A	A	A	A	A	A	A	A	A	A	A	A	A	A	A	A	A	A	A	A
E3_M8P41	0	608000	A	A	A	A	A	A	B	A	A	B	B	A	B	A	A	A	A	A	B	A	A	A	A	A	A	A	A	A	A	A	A	A	A	A	B	A	A	B	A	A	A	A	A	A	A	A	A
E3_M8P42	0	609000	B	B	A	A	B	B	B	B	B	B	B	B	B	B	B	A	B	B	B	A	B	B	A	A	B	B	B	B	B	B	A	A	B	B	B	A	A	A	B	A	A	A	A	A	B	A	A
E3_M8P43	0	610000	A	A	A	A	A	A	A	A	A	A	A	A	A	A	A	A	A	A	A	A	A	A	A	A	A	A	A	A	B	B	A	A	A	A	A	A	A	B	A	A	A	A	A	A	A	A	A
E3_M8P44	0	611000	A	A	A	A	A	A	B	A	B	A	A	A	B	B	B	B	B	A	A	A	A	A	B	B	B	A	B	A	A	B	A	A	A	A	A	B	A	B	B	A	B	A	B	A	A	A	B
E3_M8P45	0	612000	B	A	A	A	A	B	A	A	A	B	B	B	A	A	B	B	A	A	B	B	A	B	A	A	B	A	A	A	A	A	A	A	B	B	A	A	A	B	B	A	B	A	B	A	A	A	B
E3_M8P46	0	613000	A	B	A	B	A	A	B	B	A	B	B	A	A	B	A	A	A	B	B	A	A	A	A	A	B	A	B	B	A	A	A	B	A	A	B	A	A	A	A	A	A	A	A	A	A	A	A
E3_M8P47	0	614000	B	B	A	B	B	B	B	B	B	B	B	B	B	B	B	B	B	B	B	B	B	B	A	B	B	B	B	B	B	B	B	B	B	B	B	A	B	B	B	A	B	B	B	A	B	A	B
E3_M8P48	0	615000	B	B	A	B	B	B	B	B	B	B	B	B	B	B	B	B	B	B	B	B	A	B	A	A	B	A	B	B	A	B	A	A	A	B	B	A	A	B	B	A	A	A	A	A	A	A	A
E3_M8P49	0	616000	A	A	A	A	A	A	B	A	A	A	A	A	A	A	A	A	A	A	A	A	A	A	B	A	A	A	A	A	A	A	A	A	A	A	A	A	A	B	A	A	A	A	A	A	A	A	A
E3_M8P5	0	617000	B	B	A	B	B	B	B	B	B	B	B	B	B	B	B	B	B	B	B	B	B	B	B	A	B	B	B	B	B	B	B	B	B	B	B	B	B	B	B	A	B	B	B	A	A	A	B
E3_M8P50	0	618000	A	A	A	A	A	B	B	B	B	B	B	B	B	B	B	B	B	B	B	B	A	A	A	A	B	A	B	B	A	A	A	A	A	B	B	A	A	A	A	A	A	A	A	A	A	A	A
E3_M8P51	0	619000	A	A	A	A	A	A	A	A	A	A	A	A	A	A	A	A	A	A	A	A	A	A	A	A	A	A	A	A	A	A	A	A	A	A	A	A	A	B	A	A	A	A	A	A	A	A	A
E3_M8P52	0	620000	B	B	B	B	B	B	B	B	B	B	B	B	B	B	B	B	B	B	B	B	B	B	B	B	B	B	B	B	B	B	B	B	B	B	B	B	B	B	B	B	B	B	B	B	B	B	B
E3_M8P53	0	621000	A	A	A	A	A	A	A	A	A	A	A	A	A	A	A	A	A	A	A	A	A	A	A	A	A	A	A	A	A	A	A	A	A	A	A	A	A	B	A	A	A	A	A	A	A	A	A
E3_M8P54	0	622000	A	A	A	A	A	B	B	A	B	B	A	B	B	B	A	B	A	A	A	B	A	A	A	A	A	A	A	B	A	B	A	A	A	A	A	A	A	B	A	A	A	A	B	A	A	A	A
E3_M8P55	0	623000	B	B	A	A	A	A	A	B	B	A	B	B	B	B	B	A	B	B	B	B	A	A	A	A	A	A	A	A	B	B	A	A	A	A	A	A	A	B	B	A	B	A	A	A	A	A	A
E3_M8P56	0	624000	B	B	A	B	B	B	B	B	B	B	B	B	B	B	B	B	B	B	B	B	B	B	A	A	B	B	B	B	B	B	A	B	A	B	B	A	A	A	B	B	B	A	B	A	B	A	B
E3_M8P57	0	625000	A	A	A	A	A	B	B	A	A	A	A	B	B	A	A	A	A	B	B	A	A	A	A	A	A	A	A	A	A	A	A	B	A	A	A	A	A	A	A	A	A	A	A	A	A	A	A
E3_M8P58	0	626000	A	B	A	A	A	B	B	A	B	B	A	A	A	A	B	A	A	A	A	B	A	A	A	A	B	B	B	B	B	B	A	A	A	B	B	A	A	B	B	A	A	A	B	A	B	A	A
E3_M8P59	0	627000	A	B	A	A	A	A	A	A	A	A	A	A	A	A	A	A	A	A	A	A	A	B	A	A	A	A	A	A	A	A	A	A	A	A	A	A	A	A	A	A	A	A	B	A	A	A	A
E3_M8P6	0	628000	A	A	A	A	A	A	B	A	A	A	A	A	A	A	A	A	A	A	A	A	A	A	A	A	A	A	A	A	A	A	A	A	A	A	A	A	A	B	A	A	A	A	A	A	A	A	A
E3_M8P60	0	629000	A	A	A	A	B	B	B	A	B	B	B	B	B	B	A	A	A	B	A	B	A	A	B	A	A	A	A	A	A	B	A	A	A	A	A	A	A	A	A	A	A	A	A	A	A	A	A
E3_M8P61	0	630000	A	A	A	A	A	B	A	A	B	B	B	B	B	B	A	A	A	B	A	B	A	A	B	A	A	B	A	A	A	A	A	A	A	A	A	A	A	A	A	A	A	A	A	A	A	A	A
E3_M8P62	0	631000	B	B	A	A	B	B	B	B	B	A	B	B	B	B	A	B	B	A	B	A	A	B	A	B	A	A	B	A	B	B	A	A	A	B	A	A	A	B	B	A	A	B	B	A	A	B	B
E3_M8P63	0	632000	A	B	A	B	B	B	B	A	B	A	B	A	B	B	B	B	B	B	B	A	B	B	B	A	A	B	B	B	B	B	A	B	B	B	B	A	B	A	B	A	B	A	B	A	B	A	B
E3_M8P64	0	633000	A	A	B	B	A	A	B	A	A	B	A	A	A	A	A	A	A	A	A	A	A	A	A	A	A	A	A	A	A	A	A	A	A	A	A	A	A	A	A	A	A	A	A	A	A	A	A
E3_M8P65	0	634000	A	A	A	B	A	A	B	A	A	A	A	A	A	A	A	A	A	A	A	A	A	B	A	A	A	A	A	A	A	A	A	A	A	A	A	A	A	A	A	A	A	A	A	A	A	A	A
E3_M8P66	0	635000	B	B	A	B	B	B	B	A	B	A	B	B	A	B	B	A	A	B	B	B	B	B	A	A	A	A	A	A	A	B	A	A	A	A	A	A	A	B	B	A	A	A	B	A	B	A	A
E3_M8P67	0	636000	A	A	A	A	A	B	A	B	B	B	B	B	B	B	B	B	B	B	B	B	A	A	B	A	B	A	B	B	B	B	A	A	A	B	B	A	A	B	B	B	B	B	B	B	B	A	B
E3_M8P68	0	637000	B	B	B	B	B	B	B	B	B	B	B	B	B	B	B	B	B	B	B	B	B	B	B	B	B	B	B	B	B	B	B	B	B	B	B	A	B	B	B	B	B	B	B	B	B	B	B
E3_M8P69	0	638000	B	B	B	B	B	B	B	B	B	B	B	B	B	B	B	B	B	B	B	B	B	B	A	A	B	A	B	B	B	B	B	A	A	B	B	A	A	B	B	A	B	B	B	B	A	B	B
E3_M8P7	0	639000	A	A	A	A	A	A	B	A	A	A	A	A	A	A	A	A	A	A	A	A	A	A	A	A	A	A	A	A	A	A	A	A	A	A	A	A	A	B	A	A	A	A	A	A	A	A	A
E3_M8P70	0	640000	A	B	A	B	B	B	B	A	B	A	B	B	A	B	A	B	B	A	A	B	A	B	A	A	B	B	B	B	B	B	A	A	A	A	B	A	B	A	B	A	B	A	B	A	A	A	B
E3_M8P71	0	641000	A	A	A	A	A	A	A	A	A	A	A	A	A	A	A	A	A	A	A	A	A	A	B	A	A	A	A	A	A	A	A	A	A	A	A	A	A	B	A	A	A	A	A	A	A	A	A
E3_M8P72	0	642000	A	A	A	A	A	A	A	B	A	B	A	A	B	B	B	A	A	A	A	B	A	A	B	A	A	A	A	A	B	A	A	B	A	A	B	A	A	A	B	A	A	A	A	A	A	A	A
E3_M8P73	0	643000	A	A	A	A	A	B	B	B	B	A	B	B	A	B	A	B	A	A	A	A	A	A	A	A	A	A	A	B	A	A	A	A	A	A	A	A	A	B	A	A	A	A	A	A	A	A	A
E3_M8P74	0	644000	B	B	A	B	B	B	B	B	B	B	B	B	B	B	B	B	B	B	B	B	A	B	A	A	B	A	B	B	B	B	A	B	A	B	B	A	A	B	B	A	A	A	B	A	A	A	B
E3_M8P75	0	645000	B	B	A	B	B	B	B	B	B	B	B	B	B	B	B	B	B	B	B	B	A	B	A	A	B	A	B	B	B	B	A	B	A	B	B	A	A	A	B	A	A	A	B	A	A	A	B
E3_M8P76	0	646000	A	A	A	A	A	B	A	B	B	B	B	B	B	B	B	B	B	B	B	B	A	A	A	A	B	A	B	B	B	B	A	B	A	B	B	A	A	A	B	A	A	A	B	A	A	A	B
E3_M8P77	0	647000	A	A	A	A	A	B	A	B	B	B	B	B	B	B	B	B	B	B	B	B	A	A	A	A	B	A	B	B	B	B	A	B	A	B	B	A	A	A	B	A	A	A	B	A	A	A	B
E3_M8P78	0	648000	B	B	A	B	B	B	B	B	B	B	B	B	B	B	B	B	B	B	B	B	A	B	A	A	B	A	B	B	B	B	A	B	A	B	B	A	A	A	B	A	A	A	B	A	A	A	B
E3_M8P79	0	649000	B	B	A	B	B	B	B	B	B	B	B	B	B	B	B	B	B	B	B	B	A	B	A	A	B	A	B	B	B	B	A	B	A	B	B	A	A	A	B	A	A	A	B	A	A	A	B
E3_M8P8	0	650000	A	A	A	A	A	A	B	A	A	A	A	A	A	A	A	A	A	A	A	A	A	A	A	A	A	A	A	A	A	B	A	A	A	A	A	A	A	B	A	A	A	A	A	A	A	A	A
E3_M8P80	0	651000	B	B	A	B	B	B	B	B	B	B	B	B	B	B	B	B	B	B	B	B	A	B	A	A	B	A	B	B	B	B	A	B	A	B	B	A	A	B	A	A	A	A	A	A	A	A	A
E3_M8P81	0	652000	A	A	A	A	A	B	B	A	B	B	B	A	A	B	B	B	B	A	B	B	A	A	A	A	A	A	B	B	A	A	A	A	A	B	A	A	A	A	A	A	A	A	A	A	A	A	A
E3_M8P83	0	653000	A	A	A	B	B	A	A	B	A	B	B	B	A	A	B	A	B	B	B	B	A	B	A	A	B	A	B	A	B	A	A	A	A	B	A	A	A	A	A	A	A	A	B	A	A	A	A
E3_M8P84	0	654000	A	A	A	A	A	A	A	A	A	A	A	A	A	A	A	A	A	A	A	B	A	A	A	A	A	A	A	A	A	B	A	A	A	A	A	A	A	B	A	A	A	A	A	A	A	A	A
E3_M8P85	0	655000	B	B	B	B	B	B	B	B	B	B	B	B	B	B	B	B	B	B	B	B	B	B	A	A	B	A	B	B	B	B	A	B	A	B	B	A	A	A	B	A	B	A	B	A	A	A	B
E3_M8P86	0	656000	B	B	B	B	B	B	B	B	B	B	B	B	B	B	B	B	B	B	B	B	B	B	A	A	B	A	B	B	B	B	A	B	A	B	B	A	A	A	B	A	B	A	B	A	A	A	B
E3_M8P87	0	657000	B	B	B	B	B	B	B	B	B	B	B	B	B	B	B	B	B	B	B	B	B	B	A	A	A	A	B	B	A	A	A	A	A	B	A	A	A	A	B	A	B	B	B	A	B	B	B
E3_M8P88	0	658000	A	A	A	A	A	A	B	A	A	A	A	A	A	A	A	A	A	A	A	A	A	A	A	A	A	A	B	A	A	A	A	A	A	B	A	A	A	A	B	A	A	A	A	A	A	A	A
E3_M8P89	0	659000	B	B	A	B	B	B	A	B	B	A	B	B	B	B	A	B	B	A	B	B	A	B	A	A	B	A	A	B	A	B	A	A	A	A	A	A	A	A	B	A	B	A	B	A	B	A	B
E3_M8P9	0	660000	B	B	B	B	B	B	B	B	B	B	B	B	B	B	B	B	B	B	B	B	B	B	B	A	B	B	B	B	B	B	A	A	B	B	B	A	A	A	B	A	A	A	A	A	A	A	A
E3_M8P90	0	661000	A	A	A	A	A	A	B	A	A	A	A	A	A	A	A	A	A	A	A	A	A	A	A	A	A	A	A	A	A	B	A	A	A	A	A	A	A	B	A	A	A	A	B	A	B	A	B
E3_M8P91	0	662000	A	A	A	A	A	B	B	A	A	B	B	B	A	B	A	A	A	A	A	B	A	A	A	A	A	A	A	B	B	B	A	A	A	A	A	A	A	A	A	A	A	A	B	A	A	A	A
E3_M8P92	0	663000	A	A	A	A	A	A	A	A	A	A	A	A	A	A	A	A	A	A	A	A	A	A	A	A	A	A	A	A	B	B	A	A	A	A	A	A	A	B	A	A	A	A	A	A	A	A	A
E3_M8P93	0	664000	B	B	B	B	B	B	B	B	B	B	B	B	B	B	B	B	B	B	B	B	B	B	B	A	B	B	B	B	B	B	A	B	A	B	B	A	A	B	B	B	B	B	B	B	B	B	B
E3_M8P94	0	665000	A	A	A	A	A	A	A	A	A	A	A	A	A	A	A	A	A	A	A	A	A	A	B	A	B	A	A	A	A	B	A	A	A	A	A	A	A	A	B	B	B	A	B	A	A	A	B
E3_M8P95	0	666000	B	B	B	B	B	B	B	B	B	B	B	B	B	B	B	B	B	B	B	B	B	B	A	A	B	A	B	B	B	B	B	B	A	B	B	A	A	B	B	A	B	A	B	A	A	A	B
E3_M8P96	0	667000	A	A	A	A	A	B	A	A	A	A	A	A	A	A	A	A	A	A	B	A	A	A	A	A	A	A	A	A	A	A	A	A	A	A	A	A	A	B	A	A	A	A	A	A	A	A	A
E3_M8P97	0	668000	A	A	A	A	A	B	B	A	A	A	A	A	A	A	A	A	A	A	A	A	A	A	A	A	A	A	A	A	A	A	A	A	A	A	A	A	A	B	A	A	A	A	A	A	A	A	A
E3_M8P98	0	669000	B	B	A	B	B	B	B	B	B	B	B	B	B	B	B	B	B	B	B	B	A	B	B	A	B	A	B	B	B	B	A	B	A	B	B	A	A	A	B	A	B	A	B	A	B	A	B
E3_M8P99	0	670000	A	A	A	A	A	A	A	A	A	A	A	A	A	A	A	A	A	A	A	A	A	A	A	A	A	A	A	A	A	A	A	A	A	A	A	A	A	A	A	A	A	A	A	A	A	A	A
E4_M2P1	0	671000	B	B	A	B	A	B	A	A	A	B	B	B	B	A	B	B	B	A	B	B	A	A	B	A	B	B	B	B	B	B	A	A	B	B	B	B	B	B	B	B	B	B	B	B	B	B	B
E4_M2P10	0	672000	A	B	A	B	A	A	A	A	A	A	A	A	A	A	A	A	A	A	A	A	B	A	B	A	B	A	A	A	A	A	B	A	B	A	A	A	B	B	B	A	B	A	A	A	B	B	B
E4_M2P100	0	673000	A	A	B	A	B	A	A	A	A	A	A	A	A	A	A	A	A	A	A	A	A	A	A	A	A	A	A	A	A	A	A	A	A	A	A	A	A	A	A	A	A	A	A	A	A	A	A
E4_M2P101	0	674000	A	A	A	A	A	A	A	A	A	B	A	B	B	B	A	A	B	A	A	B	A	A	A	A	A	A	B	B	B	A	B	A	A	A	A	B	A	B	B	B	A	B	B	B	A	B	B
E4_M2P102	0	675000	A	A	A	A	A	A	A	A	A	A	A	A	A	A	A	A	A	A	A	A	B	A	A	A	B	A	A	A	A	A	A	A	A	A	A	A	A	A	A	A	B	A	A	A	B	A	A
E4_M2P103	0	676000	A	A	A	A	A	A	A	A	A	A	A	A	A	A	A	A	A	A	B	A	A	A	A	A	A	A	A	A	A	A	A	A	A	A	A	A	A	A	A	A	A	A	A	A	A	A	A
E4_M2P104	0	677000	A	A	A	A	A	A	A	A	B	B	A	B	B	B	B	A	A	B	A	B	A	A	A	A	A	A	B	B	B	A	B	A	A	A	A	A	A	A	A	A	A	A	B	B	B	A	A
E4_M2P105	0	678000	A	B	B	B	A	A	B	A	A	A	A	A	A	A	A	A	A	A	A	A	B	A	B	B	B	B	A	A	A	A	A	A	A	A	A	A	A	A	B	B	B	A	B	A	A	B	A
E4_M2P106	0	679000	A	B	B	B	B	A	B	A	A	A	A	A	A	A	A	A	A	A	A	A	B	B	A	B	B	B	A	A	A	B	B	A	A	A	A	B	A	A	B	A	B	A	B	A	B	A	B
E4_M2P107	0	680000	A	B	B	B	B	A	B	A	A	A	A	A	A	A	A	A	A	A	A	A	B	B	A	B	B	B	A	A	A	B	B	A	A	A	A	B	A	B	B	B	B	A	B	B	B	A	B
E4_M2P108	0	681000	A	B	B	A	A	A	A	A	B	B	A	B	B	B	B	B	B	B	B	B	A	B	A	B	B	B	B	B	B	A	B	B	B	A	B	B	B	B	A	B	B	B	B	A	B	B	B
E4_M2P109	0	682000	A	A	B	A	B	A	A	A	A	A	A	A	A	A	A	A	A	A	A	A	B	A	A	A	A	A	A	A	A	A	A	A	A	A	A	A	A	B	A	A	A	B	B	B	A	B	A
E4_M2P11	0	683000	A	A	A	A	A	A	A	A	A	A	A	A	A	A	A	A	A	A	A	A	A	A	A	A	A	A	A	A	A	A	A	A	A	A	A	A	A	A	A	A	A	A	A	A	A	A	A
E4_M2P110	0	684000	A	A	B	A	A	A	B	A	A	A	A	B	A	A	A	A	A	A	A	A	A	A	A	A	B	A	A	A	A	A	A	A	A	A	A	B	A	B	A	A	A	A	A	A	A	A	A
E4_M2P111	0	685000	A	A	A	A	A	A	A	A	A	A	A	A	A	A	A	A	A	A	A	A	A	A	A	A	A	A	A	A	A	A	A	A	A	A	A	A	A	A	A	A	A	A	A	A	A	A	A
E4_M2P112	0	686000	A	A	A	A	A	A	A	A	B	B	A	B	B	B	B	B	B	B	B	B	A	A	A	A	A	A	B	B	A	A	A	A	A	B	A	A	A	A	A	A	A	A	A	A	A	A	A
E4_M2P113	0	687000	A	B	B	B	B	A	B	A	B	B	A	B	B	B	B	B	B	B	B	B	B	B	B	A	B	B	B	B	B	B	A	B	B	B	B	B	B	B	B	B	B	B	B	B	B	B	B
E4_M2P114	0	688000	A	A	A	A	A	A	A	A	A	B	A	A	A	A	A	A	A	A	A	A	A	A	A	A	A	A	A	A	A	A	A	A	A	A	A	A	A	B	A	A	A	A	A	A	A	A	A
E4_M2P115	0	689000	A	B	B	B	B	A	B	B	B	B	B	B	B	A	B	B	B	B	B	B	B	B	B	A	B	B	B	B	B	B	A	B	B	B	B	B	B	B	B	B	B	B	B	B	B	B	B
E4_M2P116	0	690000	A	A	A	A	A	A	B	A	A	A	A	A	A	A	A	A	A	A	A	A	A	A	A	A	A	A	A	A	A	A	A	A	A	A	A	A	A	A	A	A	A	A	A	A	A	A	A
E4_M2P117	0	691000	A	A	A	A	B	A	A	A	A	B	A	A	A	A	A	A	A	A	B	A	A	A	B	A	A	A	A	A	A	A	A	A	A	A	A	A	A	A	A	A	B	A	A	B	A	A	A
E4_M2P118	0	692000	A	A	A	A	B	A	B	A	A	B	A	B	A	B	A	A	B	A	A	B	B	B	B	A	B	B	A	A	B	B	A	B	B	A	B	B	B	B	B	A	B	B	B	B	B	B	B
E4_M2P119	0	693000	A	A	A	A	A	A	B	A	A	A	A	A	A	A	A	A	A	A	A	A	A	A	A	A	A	A	A	A	A	A	A	A	A	A	A	A	A	A	A	A	A	A	A	A	A	A	A
E4_M2P12	0	694000	A	A	A	A	A	A	B	A	A	A	A	A	A	A	A	A	A	A	A	A	A	A	A	A	A	A	A	A	A	A	A	A	A	A	A	A	A	A	A	A	B	A	A	A	A	A	A
E4_M2P120	0	695000	A	A	A	A	A	A	A	A	A	A	A	A	A	A	A	A	A	A	A	A	A	A	A	A	A	A	A	A	A	A	A	A	A	A	A	A	A	B	A	A	B	A	B	A	A	A	A
E4_M2P121	0	696000	A	A	A	A	A	A	A	A	A	A	A	A	A	A	A	A	A	A	A	A	A	A	A	A	A	A	A	A	A	A	A	A	A	A	A	A	A	A	A	A	A	A	A	A	A	A	A
E4_M2P122	0	697000	B	B	B	B	B	B	B	B	B	B	B	B	B	B	B	B	B	B	B	B	B	B	B	B	B	B	B	B	B	B	B	B	B	B	B	B	B	B	B	B	B	B	B	B	B	B	B
E4_M2P123	0	698000	A	A	B	A	B	A	A	A	A	A	A	A	A	A	A	A	A	A	A	A	A	A	A	A	A	A	A	A	A	A	A	A	A	A	A	A	A	A	A	B	A	A	B	A	B	A	B
E4_M2P124	0	699000	A	A	B	A	B	A	A	A	A	A	A	A	A	A	A	A	A	A	A	A	A	A	A	A	A	A	A	A	A	A	A	A	A	A	A	A	A	A	A	B	A	A	B	A	B	A	B
E4_M2P125	0	700000	A	B	A	A	A	A	A	A	A	A	A	A	A	A	A	A	A	A	A	A	A	A	A	A	A	B	A	A	A	A	A	A	A	A	A	A	A	B	A	A	A	A	B	A	B	A	A
E4_M2P126	0	701000	A	B	B	B	B	A	A	A	A	A	A	A	A	A	A	A	A	A	A	A	B	A	B	A	A	B	A	A	A	A	A	A	A	A	A	A	A	A	B	B	B	B	B	A	B	B	A
E4_M2P127	0	702000	A	A	A	A	A	A	A	A	A	A	A	A	A	A	A	A	A	A	A	A	A	A	A	A	A	B	A	A	A	A	A	A	A	A	A	A	A	A	A	A	A	A	B	A	A	A	A
E4_M2P128	0	703000	A	A	A	A	A	A	A	A	A	A	A	A	A	A	A	A	A	A	A	A	A	A	A	A	A	A	A	A	A	A	A	A	A	A	A	A	A	A	A	A	A	A	A	A	A	A	A
E4_M2P129	0	704000	A	A	B	A	B	A	A	A	A	A	A	A	A	A	A	A	A	A	A	A	B	B	A	B	B	B	A	A	B	B	B	B	B	A	B	B	B	A	A	A	B	A	B	B	A	A	A
E4_M2P13	0	705000	B	B	B	B	B	B	B	B	B	B	B	B	B	B	B	B	B	B	B	B	B	B	B	B	B	B	B	B	B	B	B	B	B	B	B	B	B	B	B	B	B	B	B	B	B	B	B
E4_M2P130	0	706000	A	B	B	B	B	B	A	B	B	B	B	B	B	B	B	B	B	B	B	B	B	B	B	B	B	B	B	B	B	B	B	B	B	B	B	B	B	B	B	B	B	B	B	B	B	B	B
E4_M2P131	0	707000	B	B	B	B	B	B	B	B	B	B	B	B	B	B	B	B	B	B	B	B	B	B	B	B	B	B	B	B	B	B	B	B	B	B	B	B	B	B	B	B	B	B	B	B	B	B	B
E4_M2P132	0	708000	A	B	A	A	B	B	B	B	B	B	B	B	B	B	B	B	B	B	B	B	B	B	B	B	B	B	B	B	B	B	B	B	B	B	B	B	B	B	B	B	B	B	B	B	B	B	B
E4_M2P133	0	709000	A	A	A	A	A	A	B	A	A	A	A	A	A	A	A	A	A	A	A	A	A	A	A	A	A	A	A	B	A	A	A	A	A	A	A	A	A	B	A	A	B	A	B	A	A	A	A
E4_M2P134	0	710000	A	A	A	A	A	A	A	A	A	A	A	A	A	A	A	A	A	A	A	A	A	A	A	A	A	A	A	B	A	A	A	A	A	A	A	A	A	B	A	A	B	A	B	B	B	A	A
E4_M2P135	0	711000	B	B	B	B	B	B	B	A	B	B	B	B	B	B	B	B	B	B	B	B	B	B	B	B	B	B	B	B	B	B	B	B	B	B	B	B	B	B	B	B	B	B	B	B	B	B	B
E4_M2P136	0	712000	B	B	B	B	B	B	B	A	B	B	B	B	B	B	B	B	B	B	B	B	B	B	B	B	B	B	B	B	B	B	B	B	B	B	B	B	B	B	B	B	B	B	B	B	B	B	B
E4_M2P137	0	713000	A	A	A	B	B	B	A	A	B	B	B	B	B	B	B	B	B	B	B	B	B	B	A	A	A	A	B	B	A	A	A	A	A	B	A	A	A	B	B	A	A	A	B	B	B	A	B
E4_M2P138	0	714000	A	A	A	A	A	B	A	A	B	B	B	B	B	B	B	B	B	B	B	B	A	A	A	A	A	A	B	B	A	A	A	A	A	B	A	A	A	A	A	A	A	A	A	A	A	A	A
E4_M2P139	0	715000	A	A	A	A	A	A	A	A	A	A	A	A	A	A	A	A	A	A	A	A	A	A	A	A	B	A	A	A	A	A	A	A	A	A	A	A	A	A	A	A	A	A	A	A	A	A	A
E4_M2P14	0	716000	A	A	A	A	B	A	A	A	A	A	A	A	A	A	A	A	A	A	A	A	A	A	B	A	B	A	B	A	A	A	B	A	A	A	B	A	B	A	A	A	B	A	B	A	A	A	B
E4_M2P140	0	717000	A	A	A	A	A	A	A	A	A	A	A	A	A	A	A	A	A	A	A	A	A	A	A	A	B	A	A	A	A	A	A	A	A	A	A	A	A	A	A	A	A	A	A	A	A	A	A
E4_M2P141	0	718000	A	A	A	A	A	B	A	B	B	B	B	B	B	B	B	B	B	B	B	B	A	A	A	A	A	A	B	B	A	A	A	A	A	B	A	A	A	A	A	A	A	A	A	A	A	A	A
E4_M2P142	0	719000	A	B	B	A	B	B	A	B	B	B	B	B	B	B	B	B	B	B	B	B	B	B	B	B	B	B	B	B	B	B	B	B	B	B	B	B	B	B	B	B	B	B	B	B	B	B	B
E4_M2P143	0	720000	A	A	A	A	A	A	A	A	A	A	A	A	A	A	A	A	A	A	A	A	A	A	A	A	A	A	A	A	A	A	A	A	A	A	A	A	A	A	A	A	A	A	A	A	A	A	A
E4_M2P144	0	721000	A	A	A	A	A	A	A	A	A	A	A	A	A	A	A	A	A	A	A	A	A	A	A	A	A	A	A	A	A	A	A	A	A	A	A	A	A	A	A	A	A	A	A	A	A	A	A
E4_M2P145	0	722000	A	A	A	A	A	A	A	A	A	A	A	A	A	A	A	A	A	A	B	A	A	A	B	A	A	A	A	A	A	A	A	A	A	A	A	A	A	B	B	B	B	B	B	B	B	B	B
E4_M2P146	0	723000	A	B	B	B	B	B	A	B	B	B	B	B	B	B	B	B	B	B	B	B	B	B	B	B	B	B	B	B	B	B	B	B	B	B	B	B	B	B	B	B	B	B	B	B	B	B	B
E4_M2P15	0	724000	A	A	A	B	A	A	B	A	A	A	A	A	A	A	A	A	B	B	A	A	A	B	A	A	B	A	A	A	A	A	A	A	A	A	A	A	B	A	A	A	A	B	A	A	A	B	B
E4_M2P16	0	725000	B	B	A	B	B	B	A	B	A	B	A	A	B	A	A	A	B	B	A	A	B	B	B	B	B	A	A	A	A	B	A	A	A	A	A	A	A	B	B	B	A	B	B	B	A	A	A
E4_M2P17	0	726000	B	B	B	B	B	B	A	B	B	B	B	B	B	B	B	B	B	B	B	B	B	B	B	B	B	B	B	B	B	B	B	B	B	B	B	B	B	B	B	B	B	A	B	B	B	B	B
E4_M2P18	0	727000	A	A	A	A	A	A	A	A	A	A	A	A	A	A	A	A	A	A	A	A	A	A	A	A	B	A	A	A	A	A	A	A	A	A	A	A	A	A	A	A	A	A	A	A	A	A	A
E4_M2P19	0	728000	A	A	A	A	A	B	B	B	B	B	B	B	B	B	B	B	B	B	B	B	A	A	A	A	A	A	B	B	A	A	A	A	A	B	A	A	A	A	A	A	A	A	A	A	A	A	A
E4_M2P2	0	729000	A	A	A	A	A	A	A	A	A	A	A	A	A	A	A	A	A	A	A	A	A	A	A	A	B	B	A	A	A	B	B	B	B	A	A	B	B	B	B	B	B	A	A	A	B	A	A
E4_M2P20	0	730000	A	A	A	A	A	A	A	A	A	A	B	A	A	B	B	A	A	A	B	A	A	A	B	B	A	A	A	B	A	A	A	A	A	A	A	A	B	B	A	B	B	A	A	A	A	A	A
E4_M2P21	0	731000	B	B	B	B	B	B	A	A	B	B	A	B	B	B	B	A	B	B	B	B	B	B	B	B	B	B	B	B	B	B	B	B	B	B	B	B	B	B	B	B	B	B	B	B	B	B	B
E4_M2P22	0	732000	A	A	A	A	A	A	A	B	B	B	B	B	B	B	B	B	B	B	B	B	A	A	A	A	B	A	B	B	A	A	B	A	A	B	A	A	A	A	A	A	A	A	B	A	A	A	A
E4_M2P23	0	733000	A	A	A	A	A	A	A	B	B	B	B	B	B	B	B	B	B	B	B	B	A	A	A	A	B	B	B	B	B	B	B	B	A	B	B	A	B	A	A	A	A	A	B	A	A	A	A
E4_M2P24	0	734000	B	B	B	B	B	B	A	B	B	B	B	B	B	B	B	B	B	B	B	B	B	B	B	B	B	B	B	B	B	B	B	B	B	B	B	B	B	B	B	B	B	B	B	B	B	B	B
E4_M2P25	0	735000	B	B	B	B	B	B	A	B	B	B	B	B	B	B	B	B	B	B	B	B	B	B	B	B	B	B	B	B	B	B	B	B	B	B	B	B	B	B	B	B	B	B	B	B	B	B	B
E4_M2P26	0	736000	B	B	B	B	B	B	A	B	B	B	B	B	B	B	B	B	B	B	B	B	B	B	B	B	B	B	B	B	B	B	B	B	B	B	B	B	B	B	B	B	B	B	B	B	B	B	B
E4_M2P27	0	737000	B	B	B	B	B	B	A	B	B	B	B	B	B	B	B	B	B	B	B	B	B	B	B	B	B	B	B	B	B	B	B	B	B	B	B	B	B	B	B	B	B	B	B	B	B	B	B
E4_M2P28	0	738000	A	A	A	A	A	A	A	A	A	A	A	A	A	A	A	A	A	A	B	A	A	A	A	A	B	A	A	A	A	A	A	A	A	A	A	A	A	A	B	A	A	A	B	A	A	A	A
E4_M2P29	0	739000	A	A	A	A	A	A	A	A	A	A	A	A	A	A	A	A	A	A	A	A	A	A	A	A	A	A	A	A	A	A	A	A	A	A	A	A	A	B	A	A	A	A	B	A	A	A	A
E4_M2P3	0	740000	A	B	A	A	B	B	A	B	B	B	B	B	B	B	B	B	B	B	B	B	B	B	B	A	B	B	B	B	B	B	B	B	B	B	B	B	B	B	B	B	B	B	B	B	B	B	B
E4_M2P30	0	741000	A	A	B	A	A	B	B	B	B	B	B	B	B	B	B	B	B	B	B	B	A	A	A	B	B	A	B	B	B	B	B	B	A	B	B	B	B	B	A	A	A	A	A	A	A	A	A
E4_M2P31	0	742000	A	A	A	A	A	B	B	B	B	B	B	B	B	B	B	B	B	B	B	B	B	A	A	A	A	A	B	B	A	A	A	A	A	B	A	A	A	B	A	A	B	A	B	A	B	A	B
E4_M2P32	0	743000	A	A	A	A	A	A	B	A	A	A	A	A	A	A	A	A	A	A	A	A	A	A	A	A	B	B	A	A	A	B	B	A	A	A	B	B	B	A	A	A	A	A	A	A	A	A	A
E4_M2P33	0	744000	A	A	A	A	B	A	A	A	A	A	A	A	A	A	A	A	A	A	A	A	B	A	A	A	B	B	A	A	B	B	A	A	B	A	B	B	B	B	B	B	A	A	B	B	B	B	B
E4_M2P34	0	745000	A	A	A	A	B	A	A	A	A	A	A	A	A	A	A	A	A	A	A	A	B	A	B	A	B	B	A	A	B	B	A	A	B	A	B	B	B	B	B	B	A	A	B	B	B	B	B
E4_M2P35	0	746000	A	B	B	B	B	B	A	B	B	A	B	B	B	B	B	B	B	B	B	B	B	B	B	B	B	B	A	B	B	B	B	B	B	B	B	B	B	B	B	B	B	B	B	B	B	B	B
E4_M2P36	0	747000	A	B	B	B	B	B	A	B	B	A	B	B	B	B	B	B	B	B	B	B	B	B	B	B	B	B	A	B	B	B	B	B	B	B	B	B	B	B	B	B	B	B	B	B	B	B	B
E4_M2P37	0	748000	A	A	A	A	A	A	A	A	A	B	A	A	A	A	A	A	A	A	A	A	A	A	A	A	A	B	A	B	A	B	A	A	B	A	A	A	A	B	A	A	B	B	A	B	B	A	B
E4_M2P38	0	749000	A	A	A	A	A	A	A	A	A	B	A	A	A	A	A	A	A	A	A	A	A	A	A	A	A	B	A	B	A	B	A	A	B	A	A	A	A	B	A	A	B	A	B	A	A	B	A
E4_M2P39	0	750000	A	B	B	A	B	A	A	A	A	B	A	A	A	A	A	A	A	A	B	A	B	A	A	B	B	B	A	A	B	A	A	A	A	A	A	B	B	B	A	A	B	A	A	A	B	B	B
E4_M2P4	0	751000	A	A	A	A	A	A	B	A	A	A	A	A	A	A	A	A	A	A	A	A	A	A	A	A	A	A	A	B	A	A	A	A	A	A	A	A	A	A	A	A	A	A	A	A	A	A	A
E4_M2P40	0	752000	A	B	B	A	B	A	A	A	A	B	A	B	A	A	A	A	A	A	A	A	B	A	A	B	B	B	A	A	B	A	A	A	A	A	A	B	B	B	A	A	B	A	A	A	B	B	B
E4_M2P41	0	753000	A	A	A	A	A	B	A	B	B	B	B	B	B	B	B	B	B	B	B	B	A	A	A	A	B	A	B	B	A	A	A	B	A	B	B	A	B	B	B	B	B	B	B	B	B	B	B
E4_M2P42	0	754000	A	A	A	A	A	A	B	A	A	A	A	A	A	A	A	A	A	A	A	A	A	A	A	A	A	A	A	A	A	A	A	A	A	A	A	A	A	A	A	A	A	A	A	A	A	A	A
E4_M2P43	0	755000	A	B	A	A	A	B	B	B	B	B	B	B	B	B	B	B	B	B	B	B	B	B	B	B	B	B	A	B	B	B	B	B	B	B	B	B	B	B	B	B	B	B	B	B	B	B	B
E4_M2P44	0	756000	A	A	A	A	A	A	A	A	A	A	A	A	A	A	A	A	A	A	A	A	A	A	A	A	A	A	A	A	A	A	B	A	A	A	A	A	A	B	A	A	A	A	B	A	A	A	A
E4_M2P45	0	757000	A	A	B	A	A	B	A	B	B	B	B	B	B	B	B	B	B	B	B	B	A	A	B	A	B	A	B	B	A	B	A	A	A	B	B	B	A	B	A	A	B	B	B	B	B	B	A
E4_M2P46	0	758000	A	A	A	A	B	A	A	A	A	A	A	A	A	A	A	A	A	A	A	A	A	A	B	A	A	A	A	A	A	A	B	A	A	A	A	A	A	A	B	A	A	A	B	A	A	A	B
E4_M2P47	0	759000	A	A	A	A	B	A	A	A	A	A	A	A	A	A	A	A	A	A	A	A	A	A	B	A	A	A	A	A	A	A	B	A	A	A	A	A	A	A	B	A	A	B	B	A	A	A	B
E4_M2P48	0	760000	B	B	A	B	B	A	A	B	B	B	A	B	B	B	B	A	B	B	B	A	B	A	A	B	B	A	A	A	A	A	B	A	B	B	A	B	A	B	B	B	A	B	B	B	B	A	A
E4_M2P49	0	761000	A	A	A	A	A	B	A	B	B	B	B	B	B	B	B	B	B	B	B	B	A	A	B	B	B	B	B	B	B	B	B	B	A	B	B	B	B	B	B	B	B	B	B	B	B	B	B
E4_M2P5	0	762000	A	B	B	B	B	B	B	B	B	B	B	B	B	B	B	B	B	B	B	B	B	A	B	B	B	B	B	B	B	B	B	B	B	B	B	B	B	B	B	B	B	B	B	B	B	B	B
E4_M2P50	0	763000	A	A	A	A	B	A	B	A	A	A	A	A	A	A	B	B	A	A	A	A	A	A	A	A	A	A	A	A	A	A	A	A	B	A	A	A	A	A	A	A	A	A	A	A	A	A	B
E4_M2P51	0	764000	B	B	B	A	A	A	A	A	A	B	A	A	B	A	A	A	A	B	B	A	B	B	A	A	A	A	A	A	A	B	A	A	A	A	B	B	A	B	A	A	A	A	A	A	A	A	A
E4_M2P52	0	765000	B	B	B	A	A	A	B	A	B	B	B	A	B	A	B	A	B	B	B	A	B	B	A	A	A	A	A	A	A	B	A	A	A	A	B	B	A	B	A	A	A	A	B	B	B	A	A
E4_M2P53	0	766000	A	B	B	B	B	B	B	B	B	B	B	B	B	B	B	B	B	B	B	B	B	B	B	B	B	B	B	B	B	B	B	B	B	B	B	B	B	B	B	B	B	B	B	B	B	B	B
E4_M2P54	0	767000	A	B	B	B	B	B	B	B	B	B	B	B	B	B	B	B	B	B	B	B	B	B	B	B	B	B	B	B	B	B	B	B	B	B	B	B	B	B	B	B	B	B	B	B	B	B	B
E4_M2P55	0	768000	A	B	A	B	A	B	B	A	A	A	A	A	A	A	A	A	A	A	A	A	B	B	A	B	B	B	A	A	B	B	B	B	B	A	B	B	B	B	A	A	B	A	B	B	B	B	B
E4_M2P56	0	769000	A	A	A	A	A	B	B	A	A	A	A	A	A	A	A	A	A	A	A	A	B	A	A	B	B	A	A	A	B	A	B	A	A	A	A	A	B	A	A	A	A	A	A	A	A	B	A
E4_M2P57	0	770000	A	A	A	A	A	A	A	B	B	B	B	A	B	B	B	B	B	B	B	B	A	A	A	B	B	B	B	B	B	B	B	B	B	B	B	B	B	A	A	A	A	A	A	A	A	A	A
E4_M2P58	0	771000	A	A	A	A	A	A	A	B	B	B	A	B	B	B	B	B	B	B	B	B	A	A	A	B	B	B	A	B	B	B	B	B	B	A	B	B	B	A	A	A	A	A	A	A	A	A	A
E4_M2P59	0	772000	A	A	A	A	A	A	A	B	B	B	A	B	B	B	B	B	B	B	B	B	A	A	A	B	B	B	A	B	B	B	B	B	B	A	B	B	B	A	A	A	A	A	A	A	A	A	A
E4_M2P6	0	773000	A	A	A	A	A	A	B	A	A	A	A	A	A	A	A	A	A	A	A	A	A	A	A	A	A	A	A	A	A	A	A	A	A	A	A	A	B	A	A	A	A	A	A	A	A	A	A
E4_M2P60	0	774000	A	B	B	B	B	B	A	B	B	B	A	B	B	B	B	B	B	B	B	B	B	B	B	B	B	B	A	B	B	B	B	B	B	A	B	B	B	B	B	B	B	B	B	B	B	B	B
E4_M2P61	0	775000	A	A	A	A	A	A	B	A	A	A	A	A	A	A	A	A	A	A	A	A	A	A	A	B	B	A	A	A	A	A	A	A	A	A	B	A	A	A	A	A	A	A	A	A	A	A	A
E4_M2P62	0	776000	A	A	A	A	A	A	B	A	A	A	A	A	A	A	A	A	A	A	A	A	A	A	A	A	A	A	A	A	A	B	A	A	A	A	A	B	A	A	A	A	A	A	A	A	A	A	A
E4_M2P63	0	777000	A	A	A	A	A	A	B	A	A	A	A	B	A	B	B	B	B	A	A	A	A	A	A	A	A	A	A	B	A	A	A	A	A	A	A	A	A	B	A	A	B	A	B	A	A	A	A
E4_M2P64	0	778000	A	A	A	A	A	A	B	A	A	A	A	A	A	A	A	A	A	A	A	A	A	A	A	A	A	A	A	A	A	A	A	A	A	A	A	A	A	A	A	A	A	A	A	A	A	A	A
E4_M2P65	0	779000	B	B	A	B	B	B	A	B	B	B	B	B	B	B	B	B	B	B	B	B	A	A	A	A	A	A	B	B	A	A	A	B	A	B	B	A	B	B	A	B	A	A	A	A	A	A	A
E4_M2P66	0	780000	A	A	A	A	A	A	A	A	A	A	B	A	A	A	A	A	A	A	A	A	A	A	A	A	A	A	A	B	A	A	A	A	A	A	A	A	A	A	A	A	A	A	A	A	A	A	A
E4_M2P67	0	781000	A	A	A	A	B	A	A	B	B	B	A	B	B	B	B	B	B	B	B	B	A	A	A	A	A	A	B	B	A	A	A	A	A	A	A	A	A	A	A	A	A	A	A	A	A	A	A
E4_M2P68	0	782000	A	A	A	A	A	A	A	A	A	B	A	B	A	A	A	A	A	B	A	B	A	A	A	A	B	A	B	B	A	A	A	A	B	B	A	A	A	A	A	B	A	B	B	A	A	B	A
E4_M2P69	0	783000	A	A	A	A	A	A	A	B	B	A	B	B	B	B	B	B	B	B	B	B	A	A	A	A	A	B	A	B	A	A	B	A	A	A	B	B	A	A	A	A	A	A	B	A	A	A	A
E4_M2P7	0	784000	A	A	A	A	B	A	A	A	A	A	A	A	A	A	A	A	A	A	A	A	B	A	B	B	B	B	A	A	B	B	B	B	A	A	B	B	B	B	A	A	B	B	B	B	B	B	B
E4_M2P70	0	785000	A	A	A	A	A	A	A	B	B	A	B	B	B	B	B	B	B	B	B	B	A	A	A	A	A	B	A	B	A	A	B	A	A	A	B	B	A	A	A	A	A	A	B	A	A	A	A
E4_M2P71	0	786000	A	A	A	A	A	A	A	A	A	A	A	A	A	A	A	A	A	A	A	A	A	A	A	B	B	A	A	A	A	B	B	A	A	A	A	B	A	B	B	B	B	B	B	B	B	B	B
E4_M2P72	0	787000	A	A	A	A	A	A	A	A	A	A	A	A	A	A	A	A	A	A	A	A	A	A	A	B	B	A	A	A	A	B	B	A	A	A	A	B	A	B	B	B	B	B	B	B	B	B	B
E4_M2P73	0	788000	A	A	A	A	A	A	A	A	A	A	A	A	A	A	A	A	A	A	A	A	A	A	B	B	B	A	A	A	A	B	B	A	A	A	A	B	A	B	B	B	B	B	B	B	B	B	B
E4_M2P74	0	789000	A	A	A	A	A	A	A	A	A	A	A	A	A	A	A	A	A	A	A	A	A	A	A	A	A	A	A	A	A	A	A	A	A	A	A	A	A	B	A	A	A	A	A	A	A	A	A
E4_M2P75	0	790000	A	A	A	B	A	A	A	A	A	B	A	A	A	A	A	A	B	A	A	A	B	A	A	B	A	A	A	A	B	A	A	A	A	A	A	A	A	A	A	A	A	B	A	A	A	A	A
E4_M2P76	0	791000	A	A	A	A	A	A	B	A	A	B	A	A	A	A	A	A	B	A	A	A	A	A	A	A	A	A	A	A	A	A	A	A	A	A	A	A	A	A	A	A	A	A	A	A	A	A	A
E4_M2P77	0	792000	A	A	A	A	A	A	B	A	B	A	A	A	A	A	A	A	A	A	A	A	A	A	A	A	A	A	A	A	A	A	A	A	A	A	A	A	A	A	A	A	A	A	A	A	A	A	A
E4_M2P78	0	793000	A	A	A	A	A	A	B	A	B	A	A	A	A	A	A	A	A	A	A	A	A	A	A	A	A	A	A	A	A	A	A	A	A	A	A	A	A	A	A	A	A	A	A	A	A	A	A
E4_M2P79	0	794000	A	A	A	A	A	A	A	A	A	A	A	A	A	A	A	A	A	A	A	A	A	A	A	A	A	A	A	A	A	A	A	A	A	A	A	A	A	A	A	A	A	B	B	A	B	B	B
E4_M2P8	0	795000	B	B	B	B	B	B	B	B	B	B	B	B	B	B	B	B	B	B	B	B	B	B	B	B	B	B	B	B	B	B	B	B	B	B	B	B	B	B	B	B	B	B	B	B	B	B	B
E4_M2P80	0	796000	A	A	A	A	B	A	A	A	A	A	A	B	A	A	A	A	A	A	A	B	B	B	A	B	B	B	A	B	A	A	A	A	A	A	B	B	A	A	A	A	A	B	A	B	A	B	A
E4_M2P81	0	797000	A	A	A	A	A	B	A	B	B	B	B	B	B	B	B	B	B	B	B	B	A	A	A	A	B	A	B	B	A	A	A	A	A	A	B	A	A	A	A	A	A	A	A	A	A	A	A
E4_M2P82	0	798000	A	B	B	B	B	A	A	A	B	A	B	B	A	A	A	A	A	B	B	B	B	B	B	A	B	B	A	B	B	B	B	A	B	A	B	A	B	B	B	A	B	B	B	B	B	B	B
E4_M2P83	0	799000	A	B	B	B	B	A	A	A	B	A	B	B	A	A	A	A	A	B	B	B	B	B	B	A	B	B	A	B	B	B	B	A	B	A	B	A	B	B	A	A	A	B	B	B	B	B	A
E4_M2P84	0	800000	A	A	B	A	B	A	A	A	A	A	A	A	A	A	A	A	A	A	B	A	A	A	A	B	B	B	A	A	A	B	B	A	A	A	A	A	B	B	A	A	B	A	B	B	B	A	A
E4_M2P85	0	801000	A	A	A	A	A	A	B	A	A	B	A	A	A	A	A	A	A	A	A	A	A	A	A	A	A	A	A	A	A	A	A	A	A	A	A	A	A	B	A	A	A	A	A	A	B	A	A
E4_M2P86	0	802000	A	B	B	A	B	A	B	A	B	B	B	B	B	A	A	B	B	B	A	B	B	B	B	B	B	B	A	A	B	B	B	B	B	A	B	B	A	A	B	B	B	B	B	B	B	B	B
E4_M2P87	0	803000	A	A	A	A	A	A	A	A	A	A	A	A	A	A	A	B	A	A	A	A	A	A	A	A	A	A	A	A	A	A	A	A	A	A	A	A	A	A	A	A	A	A	A	A	A	A	A
E4_M2P88	0	804000	A	B	B	A	B	A	A	A	A	A	A	A	A	A	B	A	A	A	B	A	A	A	A	A	A	A	A	A	A	B	A	A	A	A	A	B	B	B	A	B	B	A	A	B	A	B	A
E4_M2P89	0	805000	A	B	B	A	B	A	A	A	A	A	A	A	A	A	B	A	A	A	B	A	A	A	A	A	A	A	A	A	A	B	A	A	A	A	A	B	B	A	A	A	A	A	B	A	A	A	A
E4_M2P9	0	806000	B	B	B	B	B	B	B	B	B	B	B	B	B	B	B	B	B	B	B	B	B	B	B	B	B	B	B	B	B	B	B	B	B	B	B	B	B	B	B	B	B	B	B	B	B	B	B
E4_M2P90	0	807000	A	A	A	A	A	A	B	A	A	A	A	A	A	A	A	A	A	A	A	A	A	A	A	A	A	A	A	A	A	A	A	A	A	A	A	A	A	A	A	A	A	A	A	A	A	A	A
E4_M2P91	0	808000	A	B	B	A	B	A	B	A	A	B	A	B	B	A	A	A	A	A	B	B	B	B	A	A	B	B	A	A	B	B	B	A	B	A	B	B	A	A	B	B	B	B	B	B	A	B	B
E4_M2P92	0	809000	A	A	A	A	A	A	A	A	A	B	A	A	A	A	A	A	A	A	A	A	A	A	A	A	A	A	A	A	A	A	A	A	A	A	A	A	A	A	A	A	A	A	A	A	A	A	A
E4_M2P93	0	810000	A	A	A	A	A	A	A	A	A	A	A	A	A	A	A	A	A	A	A	A	A	A	A	A	A	A	A	A	A	A	A	A	A	A	A	A	A	A	A	A	A	A	B	A	A	A	A
E4_M2P94	0	811000	A	A	A	A	A	A	B	A	A	A	A	A	A	A	A	A	A	A	A	A	A	A	A	A	A	A	A	A	A	A	A	A	A	A	A	A	A	B	A	A	A	A	B	A	A	A	A
E4_M2P95	0	812000	A	A	B	A	A	A	A	A	A	B	A	B	A	B	A	B	A	A	B	B	A	A	A	A	B	A	A	A	A	B	A	A	A	A	A	A	A	A	A	A	A	A	B	B	A	A	A
E4_M2P96	0	813000	A	A	A	A	A	A	A	A	A	B	A	A	A	A	A	A	A	A	A	A	A	A	A	A	B	A	A	A	A	B	A	A	A	A	A	A	A	B	A	A	A	A	B	A	A	A	A
E4_M2P97	0	814000	A	A	A	A	A	A	A	A	A	B	A	A	A	A	A	A	A	A	A	A	A	A	A	A	A	A	A	A	A	B	A	A	A	A	A	A	A	A	A	A	A	A	B	A	A	A	A
E4_M2P98	0	815000	A	A	A	A	A	A	A	A	B	B	A	A	A	B	A	A	A	B	B	B	A	A	A	A	B	B	A	B	A	A	A	A	A	A	A	A	A	A	A	A	A	A	A	A	B	A	B
E4_M2P99	0	816000	A	B	A	A	A	A	A	A	B	B	B	B	B	B	B	B	B	B	B	B	B	A	B	B	B	B	B	B	A	B	A	A	A	A	B	A	A	B	A	A	B	A	B	A	B	A	A
E7_M1P1	0	817000	B	B	B	B	B	A	A	A	B	B	A	B	A	A	B	B	A	B	B	A	B	B	A	B	B	B	A	A	B	B	B	B	B	A	B	B	B	B	B	B	A	A	B	B	B	B	B
E7_M1P10	0	818000	A	A	A	A	A	A	A	A	B	A	A	A	A	A	A	A	A	A	A	A	A	A	A	B	B	A	A	A	A	B	B	A	A	A	A	A	B	B	A	A	A	A	A	A	A	A	A
E7_M1P100	0	819000	A	A	B	A	B	A	A	B	B	B	A	B	A	B	B	B	A	B	A	A	A	A	A	B	A	B	B	A	B	A	B	B	B	B	B	B	B	A	B	A	A	A	A	A	B	A	B
E7_M1P101	0	820000	B	B	B	A	B	B	A	B	B	B	B	B	A	B	B	B	B	B	A	B	A	A	A	B	A	B	B	A	B	A	B	B	B	B	B	B	B	A	B	A	A	A	A	B	B	A	B
E7_M1P102	0	821000	A	A	A	A	A	A	B	A	A	A	A	B	A	A	A	A	A	A	A	A	A	A	A	B	B	B	A	A	B	A	B	B	B	A	B	B	B	B	A	A	A	A	A	A	A	A	A
E7_M1P103	0	822000	A	A	B	A	A	A	A	A	B	A	A	B	A	B	A	A	B	B	A	A	A	A	A	B	A	B	A	A	A	B	B	A	A	A	B	A	B	A	A	A	A	A	A	A	A	A	A
E7_M1P104	0	823000	A	A	B	A	A	A	A	A	A	A	A	A	A	A	A	B	A	B	A	A	A	A	A	B	A	B	A	A	A	B	B	A	A	A	B	A	B	A	A	A	A	A	A	A	A	A	A
E7_M1P105	0	824000	A	A	A	A	A	A	B	A	A	A	A	A	A	A	A	A	A	A	A	A	A	A	A	A	A	A	A	A	A	A	A	A	A	A	A	A	A	A	A	A	A	A	A	A	B	A	A
E7_M1P106	0	825000	A	A	A	A	A	A	B	A	A	A	A	A	A	A	A	A	A	A	A	A	A	A	A	A	A	A	A	A	A	A	A	A	A	A	A	A	A	A	A	A	A	A	A	A	B	A	A
E7_M1P107	0	826000	B	B	B	A	B	A	A	A	A	B	A	B	B	A	A	B	A	B	B	A	A	B	B	B	B	B	A	A	B	A	B	B	A	B	B	A	B	B	B	A	A	B	B	B	B	A	B
E7_M1P108	0	827000	B	B	A	B	A	B	B	B	B	B	B	B	B	B	B	B	B	B	B	B	A	B	B	B	B	B	B	B	B	B	B	B	B	B	B	B	B	B	B	A	A	B	B	B	A	A	B
E7_M1P109	0	828000	B	B	A	B	A	B	B	B	B	B	B	B	B	B	B	B	B	B	B	B	A	B	B	B	B	B	B	B	B	B	B	B	B	B	B	B	B	A	B	A	A	B	B	B	A	A	B
E7_M1P11	0	829000	A	A	A	A	A	A	A	A	B	A	A	A	A	A	A	A	A	A	A	A	A	A	A	A	A	A	A	A	A	A	A	A	B	A	A	A	A	B	A	A	A	A	A	A	A	A	A
E7_M1P110	0	830000	B	B	B	A	B	A	A	A	A	A	A	A	A	B	A	B	A	A	A	A	A	A	A	B	B	A	A	B	A	B	A	A	B	B	B	B	B	B	B	A	A	A	B	A	B	A	B
E7_M1P111	0	831000	A	A	A	B	A	A	B	A	A	A	A	A	A	B	A	A	A	A	A	A	A	A	A	A	A	A	A	A	A	A	A	A	A	A	A	A	A	A	A	A	A	A	A	A	A	A	A
E7_M1P112	0	832000	A	A	B	B	B	A	B	A	A	A	A	A	A	B	A	A	A	A	A	A	A	A	A	A	A	A	A	A	A	A	A	A	A	A	A	A	A	A	A	A	A	A	A	A	A	A	A
E7_M1P113	0	833000	A	A	A	A	A	A	B	A	A	A	A	A	A	A	A	A	B	A	A	B	A	A	A	A	A	A	A	A	A	B	A	A	A	A	A	A	B	A	B	A	A	A	A	A	A	A	A
E7_M1P114	0	834000	B	B	B	A	A	A	A	A	A	B	A	B	A	A	A	A	A	A	A	A	A	A	A	A	A	A	A	A	A	A	A	A	A	A	A	A	A	A	B	A	A	A	A	A	A	A	A
E7_M1P115	0	835000	B	B	B	A	A	A	A	A	A	B	A	B	A	A	A	A	A	A	A	A	A	A	A	A	A	A	A	A	A	A	A	A	A	A	A	A	A	A	B	A	A	A	A	A	A	A	A
E7_M1P116	0	836000	B	B	B	B	B	B	B	B	B	B	B	B	B	B	B	B	B	B	B	B	A	B	B	B	B	B	B	B	B	B	B	B	B	B	B	B	B	A	B	B	B	B	B	B	B	B	B
E7_M1P117	0	837000	B	B	B	B	B	A	B	B	B	A	B	B	A	B	A	A	B	B	B	B	A	B	A	B	B	B	A	A	B	A	A	A	B	B	A	B	A	A	A	B	A	A	A	B	B	A	A
E7_M1P118	0	838000	B	B	B	B	B	A	B	B	B	A	B	B	A	B	A	A	B	B	B	B	A	B	A	B	B	B	A	A	B	A	A	A	B	B	A	B	A	A	A	B	A	A	A	B	B	A	A
E7_M1P119	0	839000	A	A	A	A	A	A	A	A	B	B	A	A	A	A	A	A	B	A	A	A	A	A	A	A	A	B	A	B	A	A	A	A	A	A	B	A	B	A	B	A	A	A	A	A	A	A	A
E7_M1P12	0	840000	B	B	B	B	B	A	B	B	B	B	B	B	A	B	B	B	B	B	B	A	B	B	B	B	B	B	A	B	B	B	B	B	B	B	B	B	B	B	B	B	B	B	B	B	B	B	B
E7_M1P120	0	841000	A	A	A	A	A	A	A	A	A	A	A	A	A	A	A	A	A	A	A	A	A	A	A	A	A	A	A	A	A	A	A	A	A	A	A	A	A	B	A	A	A	A	A	A	A	A	A
E7_M1P121	0	842000	A	A	B	A	B	A	B	A	A	B	A	A	A	A	A	A	A	A	A	A	A	A	A	B	B	B	A	A	B	B	B	B	B	A	B	B	B	B	A	A	A	A	A	A	A	A	A
E7_M1P122	0	843000	A	A	A	A	B	A	A	A	B	A	A	B	A	A	B	A	A	A	A	A	A	A	A	B	A	B	A	A	A	A	A	A	A	A	B	A	B	B	A	A	A	A	A	A	A	A	A
E7_M1P123	0	844000	B	A	A	A	A	A	A	A	A	A	A	A	A	A	A	A	A	B	A	A	A	A	A	B	A	B	A	A	A	A	A	A	A	A	B	A	A	B	A	A	A	A	A	A	A	A	A
E7_M1P124	0	845000	A	A	A	A	A	A	B	A	A	A	A	A	A	A	A	A	A	A	A	A	A	A	A	A	A	A	A	A	A	A	A	A	A	A	A	A	A	B	A	A	A	A	A	A	A	A	A
E7_M1P125	0	846000	A	A	A	A	A	A	A	A	A	A	A	A	A	A	A	A	A	A	A	A	A	A	A	A	A	A	A	A	A	A	A	A	A	A	A	A	A	B	A	A	A	A	A	A	A	A	A
E7_M1P126	0	847000	B	B	B	B	B	B	B	B	B	B	B	B	B	B	B	B	B	B	B	B	A	A	B	B	B	B	A	B	A	B	A	B	A	B	B	B	B	A	B	B	B	B	B	B	B	B	B
E7_M1P127	0	848000	A	A	A	A	A	A	A	A	A	A	A	A	A	A	A	A	A	A	A	A	A	A	A	A	A	A	A	A	A	A	A	A	A	A	A	A	A	B	A	A	A	A	A	A	A	A	A
E7_M1P128	0	849000	A	A	A	A	A	A	A	A	A	A	A	A	A	A	A	A	A	A	A	A	A	A	A	B	A	A	A	A	A	A	A	A	A	A	A	A	A	A	A	A	A	A	A	A	A	A	A
E7_M1P129	0	850000	A	A	A	A	A	A	A	A	A	B	A	B	A	A	A	A	A	A	A	A	A	A	A	A	A	B	A	A	A	A	A	A	A	A	A	B	A	A	A	A	A	A	A	A	A	A	A
E7_M1P13	0	851000	B	B	B	B	A	A	A	B	B	A	A	B	A	A	A	A	A	B	B	B	A	B	A	B	B	B	A	A	A	A	B	A	B	A	B	A	B	B	A	A	A	A	A	A	B	A	B
E7_M1P130	0	852000	B	B	B	B	B	B	A	B	B	B	B	B	B	B	B	B	B	B	B	B	B	B	B	B	B	B	B	B	B	B	B	B	B	B	B	B	B	A	B	B	A	A	B	A	B	A	A
E7_M1P131	0	853000	B	B	B	B	B	B	A	B	B	B	B	B	B	B	B	B	B	B	B	B	B	B	B	B	B	B	B	B	B	B	B	B	B	B	B	B	B	A	B	B	A	A	B	B	B	A	B
E7_M1P132	0	854000	B	B	A	A	A	A	A	B	A	A	A	A	A	B	A	B	A	B	A	A	A	A	A	A	A	A	A	A	A	A	A	A	A	A	A	A	A	A	A	A	A	A	A	A	B	A	B
E7_M1P133	0	855000	A	A	B	A	A	A	A	A	A	A	A	A	A	A	A	A	A	A	A	A	A	A	B	A	A	B	A	A	B	A	A	A	A	A	B	A	A	A	A	A	A	A	A	A	A	A	A
E7_M1P134	0	856000	A	A	A	A	A	A	A	A	A	A	A	A	A	A	A	A	A	A	A	A	A	A	A	A	A	B	A	A	B	A	A	A	A	A	B	A	B	A	A	A	A	A	A	A	A	A	A
E7_M1P135	0	857000	A	A	A	A	A	A	A	A	A	A	A	A	A	A	A	A	A	A	A	A	A	A	A	A	A	B	A	A	B	A	A	A	A	B	B	A	B	A	A	A	A	A	A	A	A	A	A
E7_M1P139	0	858000	A	A	A	B	A	A	A	A	A	A	A	A	A	A	A	A	A	A	A	A	A	A	A	B	B	B	A	A	B	B	B	B	B	A	B	B	B	A	A	A	A	A	A	A	A	A	A
E7_M1P14	0	859000	A	A	A	A	B	A	A	A	A	A	A	A	A	A	A	B	A	A	A	A	A	A	A	A	A	A	A	A	A	A	A	A	A	A	A	A	B	A	A	A	A	A	A	A	B	A	B
E7_M1P140	0	860000	A	A	A	A	A	A	A	A	A	A	A	A	A	A	A	A	A	A	A	A	A	A	A	A	A	B	A	A	A	A	B	A	B	A	A	A	B	A	A	A	A	A	A	A	A	A	A
E7_M1P141	0	861000	B	B	B	B	B	B	A	B	B	B	B	B	B	B	B	B	B	B	B	B	B	B	B	B	B	B	B	B	B	B	B	B	B	B	B	B	B	B	B	B	B	B	B	B	B	B	B
E7_M1P15	0	862000	A	A	A	A	A	A	A	A	A	A	A	A	A	A	A	A	A	A	A	A	A	A	A	B	A	A	A	A	A	A	A	A	A	A	A	A	A	A	A	A	A	A	A	A	A	A	A
E7_M1P16	0	863000	A	A	A	A	A	A	B	A	A	A	A	A	A	A	A	A	A	A	A	A	A	A	A	A	A	A	A	A	A	A	A	A	A	A	A	A	A	B	A	A	A	A	A	A	A	A	A
E7_M1P17	0	864000	A	A	A	A	A	A	A	A	A	A	A	A	A	A	A	A	A	A	A	A	A	A	A	A	A	A	A	A	B	A	B	A	A	A	A	A	A	B	A	A	A	A	A	A	A	A	A
E7_M1P18	0	865000	B	B	B	B	B	B	B	B	B	B	B	B	B	B	B	B	B	B	B	B	B	B	A	B	B	B	B	B	B	B	B	B	B	B	B	B	B	A	B	B	A	B	B	B	B	B	B
E7_M1P19	0	866000	A	A	B	A	A	A	A	A	B	A	A	A	A	A	A	A	A	A	A	A	A	A	B	B	A	B	A	A	B	A	B	A	A	A	B	A	B	B	A	A	A	A	A	A	A	A	A
E7_M1P2	0	867000	A	A	B	A	B	A	A	B	B	B	A	A	A	A	A	A	A	B	A	A	B	B	B	A	A	A	B	A	A	A	A	A	B	B	A	A	B	B	B	B	B	B	B	B	B	B	B
E7_M1P20	0	868000	A	A	B	A	A	A	A	A	B	B	A	B	A	A	A	A	A	B	A	A	A	A	A	B	B	B	A	A	B	A	B	A	A	A	B	A	B	A	A	A	A	A	B	B	B	B	B
E7_M1P21	0	869000	A	A	A	A	A	A	B	A	A	A	A	A	A	A	A	A	A	A	A	A	A	A	B	A	A	A	A	A	A	A	A	A	A	A	A	A	A	A	A	A	A	A	A	A	A	A	A
E7_M1P22	0	870000	A	A	A	A	A	A	A	A	A	A	A	A	A	A	A	A	A	A	A	A	A	A	A	A	A	A	A	A	A	A	B	A	A	A	A	A	A	A	A	A	A	A	A	A	A	A	A
E7_M1P23	0	871000	B	B	A	B	B	A	A	B	A	B	A	B	A	B	A	B	A	B	A	A	A	A	A	B	A	B	A	A	B	A	B	B	B	A	B	A	B	A	A	A	A	A	A	A	A	B	B
E7_M1P24	0	872000	A	A	A	A	A	A	A	A	A	A	A	A	A	A	A	A	A	A	A	A	A	A	A	B	B	A	A	A	A	A	B	A	A	A	A	A	A	B	A	A	A	A	A	A	A	A	A
E7_M1P25	0	873000	A	A	A	A	A	A	A	A	A	A	A	A	A	A	A	A	A	A	A	A	A	A	A	B	B	A	A	A	A	A	B	A	A	A	A	A	A	B	A	A	A	A	A	A	A	A	A
E7_M1P26	0	874000	A	A	A	A	A	A	B	A	A	A	A	A	A	A	A	A	A	A	A	A	A	A	A	A	A	A	A	A	A	A	A	A	A	A	A	A	A	B	A	A	A	A	A	A	A	A	A
E7_M1P27	0	875000	A	A	A	A	B	A	B	A	A	A	A	B	A	B	A	B	B	B	B	A	A	A	A	B	B	B	A	A	A	A	B	B	A	A	B	A	A	A	A	A	A	A	B	B	B	B	B
E7_M1P28	0	876000	A	A	B	A	A	A	A	A	B	B	A	B	A	B	A	B	B	B	A	A	A	B	A	B	B	B	B	A	B	B	B	B	B	B	B	B	B	B	B	A	A	B	B	B	A	A	B
E7_M1P29	0	877000	A	A	A	A	A	A	A	A	A	B	A	A	A	A	A	A	A	A	A	A	A	A	A	B	A	A	A	A	B	B	A	B	A	A	A	B	B	A	A	A	A	A	A	A	A	A	A
E7_M1P3	0	878000	A	A	A	A	A	A	A	A	A	A	A	A	A	A	A	A	A	A	A	A	A	A	A	B	B	B	A	A	B	B	B	B	B	A	B	B	B	A	A	A	A	A	A	A	A	A	A
E7_M1P30	0	879000	A	A	A	A	A	B	A	B	B	B	B	B	B	B	B	B	A	B	B	B	A	A	A	B	B	B	B	B	B	B	B	B	B	B	B	B	B	A	B	B	A	A	B	A	B	B	B
E7_M1P31	0	880000	A	A	A	A	A	B	A	B	B	B	B	B	B	B	B	B	A	B	B	B	A	A	A	B	B	B	B	B	B	B	B	B	B	B	B	B	B	A	B	B	A	A	B	A	B	B	B
E7_M1P32	0	881000	B	B	B	A	B	A	A	B	B	A	A	B	A	A	A	A	A	A	A	A	A	B	B	B	A	B	A	B	B	B	B	B	B	A	B	B	B	A	B	B	A	A	A	B	B	B	B
E7_M1P33	0	882000	B	B	A	A	A	A	A	A	B	B	A	B	A	B	A	A	A	B	B	B	A	A	B	B	A	B	A	B	B	B	A	A	B	A	B	B	B	A	B	B	A	A	A	B	B	B	B
E7_M1P34	0	883000	A	A	B	B	B	A	B	A	B	B	B	B	A	A	B	B	A	B	B	A	B	B	A	B	A	B	A	B	B	A	B	B	B	A	B	B	B	A	A	B	A	A	A	A	B	B	B
E7_M1P35	0	884000	A	A	A	A	A	A	B	A	A	A	A	A	A	A	A	A	A	A	A	A	A	A	A	A	A	A	A	A	A	A	A	A	A	A	A	A	A	A	A	A	A	A	A	A	A	A	A
E7_M1P36	0	885000	A	A	A	A	A	A	B	A	A	A	A	A	A	A	A	A	A	A	A	A	A	A	A	A	A	A	A	A	B	A	A	A	A	A	B	A	A	B	A	A	A	A	A	A	A	A	A
E7_M1P37	0	886000	B	A	B	B	A	A	B	A	B	A	A	B	A	A	A	B	A	B	B	A	A	B	A	A	B	B	A	A	A	A	B	B	B	B	B	A	B	B	A	B	A	A	A	A	B	B	B
E7_M1P38	0	887000	A	A	A	A	A	A	A	A	A	A	A	A	A	A	A	A	A	A	A	A	A	A	A	A	B	B	A	A	A	A	B	B	B	A	B	A	B	B	A	A	A	A	A	A	A	A	A
E7_M1P39	0	888000	A	A	A	A	A	A	A	A	A	A	A	A	A	A	A	A	A	A	A	A	A	A	A	B	A	A	A	A	A	A	A	A	A	A	A	A	A	B	A	A	A	A	A	A	A	A	A
E7_M1P4	0	889000	A	A	A	A	A	A	B	A	A	A	A	A	A	A	A	A	A	A	A	A	A	A	A	A	B	A	A	A	A	A	A	A	A	A	A	A	B	B	A	A	A	A	A	A	A	B	A
E7_M1P40	0	890000	A	A	A	A	A	A	A	A	A	A	A	A	A	A	A	B	A	A	A	A	A	A	A	A	A	B	A	A	A	A	A	A	A	A	A	A	A	A	A	A	A	A	A	A	A	A	A
E7_M1P41	0	891000	B	B	B	B	B	A	B	B	B	B	B	B	B	B	B	B	B	B	B	B	B	B	B	B	B	B	A	A	B	B	B	B	B	A	B	B	B	B	B	B	A	B	B	B	B	B	B
E7_M1P42	0	892000	B	B	B	B	B	A	B	B	B	B	B	B	B	B	B	B	B	B	B	B	B	B	B	B	B	B	A	A	B	B	B	B	B	A	B	B	B	B	B	B	A	B	B	B	B	B	B
E7_M1P43	0	893000	B	B	B	A	A	A	A	A	A	A	A	A	A	A	A	A	A	A	A	A	A	A	A	B	B	B	A	A	B	B	B	B	B	A	B	B	B	A	A	A	A	A	A	A	A	A	A
E7_M1P44	0	894000	A	A	B	A	A	A	A	A	A	A	A	B	A	A	A	A	A	A	A	A	A	A	A	B	A	B	A	A	B	B	A	A	A	A	B	A	B	A	A	A	A	A	A	A	A	A	A
E7_M1P45	0	895000	A	A	A	A	B	A	B	A	A	B	A	A	A	A	A	A	A	A	A	A	A	A	A	B	A	B	A	A	B	A	B	B	B	A	B	A	B	A	A	A	A	A	A	A	A	A	A
E7_M1P46	0	896000	A	A	B	A	A	A	B	B	B	B	B	B	A	A	B	A	B	A	B	A	A	B	A	B	B	B	A	B	B	A	B	B	A	A	B	A	B	A	A	A	A	A	A	A	A	A	A
E7_M1P47	0	897000	B	B	B	B	B	A	B	B	B	A	B	B	B	B	A	B	B	A	B	B	A	B	B	B	B	B	A	A	B	A	B	B	A	B	B	A	B	A	A	A	A	B	A	B	B	B	A
E7_M1P48	0	898000	B	B	B	B	B	A	B	A	B	A	A	B	A	A	A	B	A	A	B	B	A	B	A	B	A	A	A	A	A	B	A	A	B	B	A	A	B	A	A	A	A	A	A	A	A	B	A
E7_M1P49	0	899000	A	A	A	A	A	A	A	A	B	B	B	A	A	A	A	A	A	A	B	A	A	A	B	B	B	B	A	A	B	B	B	B	A	A	B	B	B	A	B	A	A	A	A	A	B	A	A
E7_M1P5	0	900000	A	A	A	A	A	A	A	A	A	A	A	A	A	A	A	A	A	A	A	A	A	A	A	B	B	B	A	A	B	B	B	B	B	A	B	B	B	A	B	A	A	A	A	B	B	A	A
E7_M1P50	0	901000	A	A	A	A	A	A	A	A	B	A	B	A	A	A	A	A	A	A	B	A	A	A	B	B	B	B	A	A	B	B	B	B	A	A	B	B	B	A	B	A	A	A	A	A	A	A	B
E7_M1P51	0	902000	B	B	B	B	B	A	B	A	B	B	B	B	B	B	B	B	B	B	B	A	B	B	A	B	B	B	A	A	B	B	B	B	B	A	B	B	B	B	B	B	A	A	B	B	B	B	B
E7_M1P52	0	903000	B	B	B	B	B	A	B	A	B	B	B	B	B	B	B	B	B	B	B	A	B	B	A	B	B	B	A	A	B	B	B	B	B	A	B	B	B	B	B	B	A	A	B	B	B	B	B
E7_M1P53	0	904000	B	B	B	B	B	A	B	B	B	B	B	B	B	B	B	B	B	B	B	B	B	B	A	B	B	B	A	A	B	A	B	B	B	A	B	B	B	B	B	B	A	A	B	B	B	B	B
E7_M1P54	0	905000	B	B	B	B	B	B	B	B	B	B	A	B	A	B	A	B	B	B	B	A	B	B	B	B	B	B	B	B	B	B	B	B	B	B	B	B	B	A	B	B	B	B	B	B	B	B	B
E7_M1P55	0	906000	B	B	B	B	B	B	B	B	B	B	A	B	A	B	A	B	B	B	B	A	B	B	B	B	B	B	A	B	B	B	B	B	B	A	B	B	B	A	B	B	B	B	B	B	B	B	B
E7_M1P56	0	907000	A	A	B	A	B	A	A	A	A	A	A	A	A	A	A	A	A	A	A	A	A	A	A	A	A	B	A	A	B	A	A	A	A	A	B	A	A	B	A	A	A	A	A	A	A	A	A
E7_M1P57	0	908000	A	A	A	A	A	A	B	A	B	A	A	A	A	B	A	A	A	B	A	A	A	B	B	A	B	B	A	A	B	A	A	A	A	A	B	A	B	B	A	A	A	A	B	B	B	A	A
E7_M1P58	0	909000	A	A	A	B	A	A	A	A	B	A	A	A	A	A	A	A	A	B	A	A	A	A	B	A	A	A	A	A	A	A	A	A	A	A	A	A	A	B	A	A	A	A	B	B	B	A	A
E7_M1P59	0	910000	A	A	B	B	A	A	A	A	A	A	A	B	A	B	A	A	A	A	A	A	A	B	B	B	B	B	A	A	B	B	A	A	B	A	A	B	B	B	B	A	A	A	A	A	B	A	A
E7_M1P6	0	911000	A	A	B	A	B	A	A	A	B	B	A	A	A	A	A	A	B	B	B	A	A	B	A	B	A	B	A	A	A	A	B	B	B	A	B	B	B	B	A	A	A	A	A	B	A	A	B
E7_M1P60	0	912000	A	A	B	B	A	A	A	A	A	A	A	B	A	B	A	A	A	A	A	A	A	B	B	A	B	A	A	A	A	A	A	A	A	B	A	B	B	B	B	A	A	A	A	A	B	A	A
E7_M1P61	0	913000	B	B	B	B	B	A	A	B	B	B	B	B	A	B	A	B	A	B	B	A	B	B	A	B	B	B	A	A	B	B	B	B	B	B	B	B	B	A	B	B	A	A	B	B	B	B	B
E7_M1P62	0	914000	B	B	B	B	B	A	A	B	B	B	B	B	A	B	A	B	A	B	B	A	B	B	A	B	B	B	A	A	B	B	B	B	B	B	B	B	B	A	B	B	A	A	B	B	B	B	B
E7_M1P63	0	915000	A	A	A	A	A	A	A	A	A	A	A	A	A	A	A	A	A	A	A	A	A	A	A	A	A	A	A	A	A	A	A	A	A	A	A	A	A	A	A	A	A	A	A	A	A	A	A
E7_M1P64	0	916000	A	A	B	A	B	A	A	A	A	A	A	A	A	A	A	A	A	A	A	A	A	A	A	B	B	B	A	A	A	A	B	A	A	A	B	A	A	A	A	A	A	A	B	A	B	A	A
E7_M1P65	0	917000	A	A	B	A	B	A	B	A	A	A	A	A	A	A	A	A	A	A	A	A	A	A	A	B	B	B	A	A	A	A	B	A	A	A	B	A	A	A	A	A	A	A	B	A	B	A	A
E7_M1P66	0	918000	A	A	A	A	A	A	A	A	A	A	A	A	A	A	A	A	A	A	A	A	A	A	A	B	A	A	A	A	A	A	A	A	A	A	A	A	A	A	A	A	A	A	A	A	A	A	A
E7_M1P67	0	919000	A	A	A	A	A	A	B	A	A	A	A	A	A	A	A	A	A	A	A	A	A	A	A	B	A	A	A	A	A	A	A	A	A	A	A	A	A	A	A	A	A	A	A	A	A	A	A
E7_M1P68	0	920000	A	A	A	A	A	A	A	A	A	A	A	A	A	A	A	A	A	A	A	A	A	A	A	B	A	A	A	A	A	A	A	A	A	A	A	A	A	A	A	A	A	A	A	A	A	A	A
E7_M1P69	0	921000	A	A	A	A	A	A	A	A	A	A	A	A	A	A	A	A	A	A	A	A	A	A	A	A	A	A	A	A	A	A	A	A	A	A	A	A	A	A	A	A	A	A	A	A	A	A	A
E7_M1P7	0	922000	A	A	A	B	A	A	A	A	A	A	A	A	A	A	A	A	A	A	A	A	A	A	A	A	A	A	A	A	A	A	B	A	A	A	B	A	B	B	B	B	B	B	B	B	B	B	B
E7_M1P70	0	923000	A	A	A	A	A	A	A	A	A	A	A	A	A	A	A	A	A	A	A	A	A	A	A	A	A	A	A	A	A	A	A	A	A	A	A	A	A	A	A	A	A	A	A	A	A	A	A
E7_M1P71	0	924000	B	B	A	B	B	A	B	A	A	A	A	B	A	A	B	B	B	A	B	B	A	A	B	B	A	B	A	A	B	A	A	B	A	A	B	B	B	A	B	A	A	A	A	B	B	B	B
E7_M1P72	0	925000	A	A	A	A	A	A	B	A	A	A	A	A	A	A	A	A	A	A	A	A	A	A	A	B	A	B	A	A	B	A	A	A	A	A	B	A	A	A	B	B	A	A	A	A	B	A	A
E7_M1P73	0	926000	B	B	B	B	B	A	A	B	B	B	A	B	A	B	B	A	A	B	B	B	A	B	A	B	B	B	A	A	B	A	B	A	A	A	B	B	B	A	B	B	A	A	A	A	B	A	A
E7_M1P74	0	927000	B	B	B	B	B	A	A	B	B	B	A	B	A	B	B	A	A	B	B	B	A	B	A	B	B	B	A	A	B	A	B	A	A	A	B	B	B	A	B	B	A	A	A	A	B	B	A
E7_M1P75	0	928000	A	A	A	A	A	A	A	A	A	A	A	A	A	A	A	A	A	A	A	A	A	A	A	A	A	A	A	A	B	A	A	B	A	A	B	A	A	A	A	A	A	A	A	A	A	A	A
E7_M1P76	0	929000	B	B	B	B	A	A	A	A	A	B	B	B	A	B	A	B	A	A	B	A	A	A	A	A	A	A	A	A	A	A	A	A	A	A	A	A	A	A	A	A	A	A	A	A	A	A	A
E7_M1P77	0	930000	A	A	A	A	A	A	A	A	A	B	B	B	A	B	A	B	A	A	B	A	A	A	A	A	A	A	A	A	A	A	A	A	A	A	A	A	A	A	A	B	A	A	A	A	B	A	A
E7_M1P78	0	931000	A	A	A	A	B	A	B	A	B	B	A	B	A	A	A	B	A	B	A	A	A	A	A	A	A	B	A	A	B	A	B	A	A	A	B	B	B	A	A	A	A	A	A	A	A	A	A
E7_M1P79	0	932000	A	A	A	A	B	A	A	A	B	B	A	B	A	A	A	B	A	B	A	A	A	A	A	A	A	B	A	A	B	A	B	A	A	A	B	B	B	A	B	A	A	A	A	A	A	A	A
E7_M1P8	0	933000	A	A	B	A	B	A	A	A	B	A	A	A	A	A	A	A	A	A	A	A	A	A	A	B	B	A	A	A	B	A	B	B	A	A	B	A	B	B	A	A	A	A	A	A	A	A	A
E7_M1P80	0	934000	A	A	A	A	A	A	A	A	B	B	A	B	A	A	A	B	A	B	A	A	B	A	A	B	A	B	A	A	B	A	B	A	A	A	B	B	A	A	A	A	A	A	A	A	A	A	A
E7_M1P81	0	935000	B	B	A	B	A	A	A	A	B	A	B	B	A	B	B	A	B	A	B	A	A	A	A	B	A	B	A	A	A	A	B	A	A	A	A	A	A	A	A	B	A	A	B	B	A	A	A
E7_M1P82	0	936000	A	A	A	A	A	A	A	A	A	B	A	A	A	A	A	A	A	A	A	A	A	A	A	A	A	A	A	A	A	A	A	A	A	A	A	A	A	A	A	A	A	A	A	A	A	A	A
E7_M1P83	0	937000	A	A	A	A	A	A	A	A	A	A	A	A	A	A	A	A	A	A	A	A	A	A	A	B	A	A	A	A	A	A	A	A	A	A	A	A	A	B	A	A	A	A	A	A	A	A	A
E7_M1P84	0	938000	A	A	A	A	A	A	A	A	A	A	A	A	A	A	A	A	A	A	A	A	A	A	A	B	A	A	A	A	A	A	A	A	A	A	A	A	A	B	A	A	A	A	A	A	A	A	A
E7_M1P85	0	939000	A	A	A	A	A	A	B	B	A	A	A	A	A	A	A	A	B	A	A	A	A	A	A	A	B	A	A	A	B	B	A	B	B	A	B	B	A	A	A	A	A	A	A	B	A	A	A
E7_M1P86	0	940000	A	A	A	A	A	A	B	B	A	A	A	A	A	A	A	A	B	A	A	A	A	A	A	A	B	A	A	A	B	B	A	B	B	A	B	B	A	A	A	A	A	A	A	B	A	A	A
E7_M1P87	0	941000	B	B	B	B	B	B	B	A	B	A	A	A	A	B	A	A	A	B	A	A	A	B	A	B	B	B	A	A	B	B	B	B	A	B	B	B	B	A	B	A	A	A	A	B	B	B	A
E7_M1P88	0	942000	B	B	B	B	B	B	B	A	B	A	A	A	A	B	A	A	A	B	A	A	A	B	A	B	B	B	A	A	B	B	B	B	A	B	B	B	B	A	B	A	A	A	A	B	B	B	A
E7_M1P89	0	943000	A	B	B	A	B	A	A	A	A	B	A	A	A	A	A	A	A	A	A	A	A	A	A	B	A	B	A	A	B	A	B	B	A	A	B	B	B	A	A	A	A	A	A	B	B	B	A
E7_M1P9	0	944000	B	B	B	B	B	B	B	B	B	B	B	B	B	B	B	B	B	B	B	B	B	B	A	B	B	B	B	B	B	B	B	B	B	B	B	B	B	A	A	A	A	A	A	B	B	B	B
E7_M1P90	0	945000	A	A	A	A	A	A	A	A	A	A	A	A	A	A	A	A	A	A	A	A	A	A	A	A	A	A	A	A	A	A	A	A	A	A	A	A	A	B	A	A	A	A	A	A	A	A	A
E7_M1P91	0	946000	A	A	A	A	A	A	A	A	B	A	A	A	A	A	A	A	A	A	A	A	A	A	B	B	A	B	A	A	B	A	B	A	B	A	B	A	B	A	B	A	A	A	A	A	B	B	A
E7_M1P92	0	947000	B	B	B	A	B	A	B	B	B	A	A	B	A	A	A	A	A	A	B	A	A	B	B	B	A	B	A	B	B	A	B	A	B	B	B	A	B	A	B	A	A	A	A	A	B	B	A
E7_M1P93	0	948000	A	A	A	A	A	A	A	B	B	A	A	B	A	A	A	A	A	A	B	A	A	A	A	B	A	B	A	B	B	A	B	A	B	B	B	A	B	B	A	A	A	A	A	A	A	A	A
E7_M1P94	0	949000	A	A	A	A	A	A	B	A	A	A	A	A	A	A	A	A	A	A	A	A	A	A	A	A	A	A	A	A	A	A	A	A	A	A	A	A	A	B	A	A	A	A	A	A	A	A	A
E7_M1P95	0	950000	A	A	A	A	A	A	A	A	A	A	A	A	A	A	A	A	A	A	A	A	A	A	A	A	A	A	A	A	A	A	A	A	A	A	A	A	A	B	A	A	A	A	A	A	A	A	A
E7_M1P96	0	951000	B	B	B	B	B	A	B	A	B	B	A	B	A	B	A	B	B	B	A	A	B	A	B	B	B	B	A	B	A	A	B	B	A	B	B	B	B	A	B	A	A	A	B	B	A	B	B
E7_M1P97	0	952000	B	B	B	B	B	A	B	A	B	B	A	B	A	B	A	B	B	B	A	A	B	A	B	A	A	B	A	B	A	A	B	A	A	B	A	A	B	A	B	A	A	A	B	B	A	B	B
E7_M1P98	0	953000	A	A	A	A	A	A	A	A	A	A	A	B	A	B	A	A	A	A	A	A	A	A	A	B	A	A	A	A	A	A	A	A	A	A	A	A	A	B	A	A	A	A	A	A	A	A	A
E7_M1P99	0	954000	A	A	A	A	A	A	A	A	A	A	A	A	A	A	A	A	A	A	A	A	A	A	A	B	A	A	A	A	A	A	A	A	A	A	A	A	A	B	A	A	A	A	A	A	A	A	A
E7_M2P1	0	955000	B	B	B	B	B	B	A	B	B	B	B	B	B	B	B	B	B	B	B	B	B	B	A	B	B	B	B	B	B	B	B	B	B	B	B	B	B	B	B	A	B	B	B	A	A	B	B
E7_M2P10	0	956000	B	B	B	B	B	B	B	B	B	B	B	B	B	B	B	B	B	B	B	B	B	B	B	B	B	A	B	B	B	B	B	B	B	B	B	B	B	B	B	B	B	B	B	B	B	B	B
E7_M2P100	0	957000	B	B	B	B	B	B	B	B	B	B	B	B	B	B	B	B	B	A	B	B	B	B	B	A	B	B	B	B	B	B	A	B	A	B	B	B	B	B	A	B	B	A	A	A	A	B	A
E7_M2P101	0	958000	A	A	A	A	A	A	A	A	A	A	A	A	A	A	A	A	A	A	A	A	A	A	A	A	A	A	A	A	A	A	A	A	A	A	A	A	A	A	A	A	A	A	A	A	A	A	A
E7_M2P102	0	959000	A	A	B	B	B	B	A	B	B	A	B	B	A	A	A	B	B	A	A	B	B	B	A	A	A	A	B	B	A	A	A	A	A	B	A	A	A	A	A	A	A	A	A	A	A	A	A
E7_M2P103	0	960000	A	A	A	A	A	A	A	A	A	A	A	A	A	A	A	A	A	A	A	A	A	A	A	A	A	A	A	A	A	A	A	A	A	A	A	A	A	A	A	B	B	A	A	A	A	A	A
E7_M2P104	0	961000	A	A	A	B	A	A	A	A	A	A	A	A	A	A	A	A	A	A	A	A	A	B	A	B	B	B	A	A	B	B	B	B	B	A	B	B	B	A	A	A	A	A	A	A	A	B	A
E7_M2P105	0	962000	B	B	B	B	B	B	B	B	B	A	B	B	B	A	B	B	B	A	A	B	B	B	B	B	B	B	B	B	B	B	B	B	B	B	B	B	B	B	B	B	B	A	A	A	B	B	A
E7_M2P106	0	963000	A	A	A	B	A	B	A	B	B	A	B	B	B	A	B	A	A	A	A	B	B	B	A	B	B	B	B	B	B	B	B	B	B	B	B	B	B	B	B	B	B	B	B	B	B	B	B
E7_M2P107	0	964000	A	A	A	A	A	A	B	A	A	A	A	A	A	A	A	A	A	A	A	A	A	A	A	A	A	A	A	A	A	A	A	A	A	A	A	A	A	A	A	A	A	A	A	A	A	A	A
E7_M2P108	0	965000	A	A	A	A	A	A	A	A	A	A	A	A	A	A	A	A	A	A	A	A	A	A	A	A	A	A	A	B	A	A	A	A	A	A	A	A	A	A	A	A	A	A	A	A	A	A	A
E7_M2P109	0	966000	B	B	B	B	B	B	A	B	B	A	B	B	B	B	A	B	B	A	A	B	A	B	A	A	A	A	B	B	B	A	B	B	A	B	B	A	B	A	A	A	B	A	A	A	A	A	A
E7_M2P110	0	967000	B	B	B	A	B	B	B	B	A	A	A	B	A	A	A	B	B	A	A	B	B	B	A	A	A	A	B	A	A	A	A	A	A	B	A	A	A	A	A	A	A	A	A	A	A	A	A
E7_M2P12	0	968000	B	B	A	B	B	B	A	B	B	B	B	B	B	B	B	B	B	B	B	B	B	B	B	A	B	A	B	B	B	B	B	B	A	B	A	B	B	B	B	B	B	A	B	B	B	B	B
E7_M2P13	0	969000	A	A	A	B	A	A	A	A	A	A	B	A	A	A	B	A	A	A	A	A	B	B	A	A	B	A	A	A	B	B	B	A	A	A	A	A	A	B	A	A	A	A	B	A	B	A	B
E7_M2P14	0	970000	A	A	A	B	A	A	A	A	A	A	B	A	A	B	B	A	A	A	A	A	B	B	A	A	B	A	A	A	B	B	B	A	A	A	A	A	A	B	A	A	A	A	B	A	B	A	B
E7_M2P16	0	971000	B	B	B	B	B	B	B	B	B	A	B	B	B	A	B	B	B	B	A	A	B	B	B	B	B	B	B	B	B	B	B	B	B	B	B	A	B	B	B	B	B	B	B	B	B	B	B
E7_M2P19	0	972000	B	B	B	B	B	B	B	B	B	B	B	B	B	B	B	B	B	B	B	B	B	B	B	B	A	A	B	B	A	A	A	B	A	B	A	B	A	B	B	B	B	B	B	B	B	B	B
E7_M2P2	0	973000	B	B	B	B	B	B	A	B	B	B	B	B	B	B	B	B	B	B	B	B	B	B	A	B	B	B	B	B	B	B	B	B	B	B	B	B	B	A	A	A	A	A	A	A	A	A	A
E7_M2P20	0	974000	B	B	B	B	B	B	B	B	B	B	B	B	B	B	B	B	B	B	B	B	B	B	B	A	B	B	B	B	B	B	B	B	B	B	B	B	B	B	A	B	B	B	B	B	B	B	A
E7_M2P21	0	975000	B	B	B	B	B	B	A	B	B	B	B	B	B	B	B	B	B	B	B	B	B	B	B	A	B	B	B	B	B	B	B	B	B	B	B	B	B	B	A	B	B	B	B	B	B	B	A
E7_M2P22	0	976000	B	B	B	A	A	B	A	A	A	B	A	B	B	B	B	B	B	A	A	B	B	A	A	A	A	A	A	A	A	A	A	A	A	A	A	B	A	A	A	A	B	A	B	A	A	A	A
E7_M2P23	0	977000	A	A	A	A	A	B	B	B	A	A	B	A	A	A	A	B	A	A	A	A	A	A	B	A	A	A	B	A	A	A	A	A	A	B	A	A	A	A	A	B	A	A	A	A	A	A	A
E7_M2P24	0	978000	A	B	B	A	A	B	A	A	A	A	B	A	A	A	B	B	B	A	A	A	A	A	B	B	B	B	A	A	B	B	B	B	A	A	B	B	B	A	A	A	B	A	B	A	A	B	A
E7_M2P25	0	979000	A	A	A	A	A	A	A	B	A	A	A	B	A	A	A	B	B	A	A	B	A	A	A	A	A	A	B	A	A	A	A	A	A	B	A	A	A	A	A	A	A	A	A	A	A	A	A
E7_M2P26	0	980000	B	B	B	B	B	A	B	B	A	A	A	B	A	A	A	B	B	A	A	B	B	B	B	A	A	A	A	A	B	A	A	A	A	A	A	A	A	A	A	A	A	A	A	A	A	A	A
E7_M2P27	0	981000	A	A	A	A	B	A	A	A	A	A	A	A	B	A	B	A	A	A	A	A	A	B	A	A	A	A	B	A	A	A	A	A	A	A	A	A	A	A	A	A	A	A	A	A	A	A	A
E7_M2P28	0	982000	B	B	B	B	B	B	B	B	B	B	B	B	B	B	B	B	B	B	B	B	B	B	A	B	B	B	B	B	B	B	B	B	B	B	B	B	B	A	A	A	A	A	A	A	A	A	A
E7_M2P29	0	983000	B	B	B	B	B	B	B	B	B	B	B	B	B	B	B	B	B	B	B	B	B	B	A	B	B	B	B	B	B	B	B	B	B	B	B	B	B	A	B	A	A	A	A	A	A	A	A
E7_M2P3	0	984000	B	B	B	B	B	B	A	B	B	B	B	B	B	B	B	B	B	B	B	B	B	B	A	B	B	B	B	A	B	B	B	B	B	B	B	B	B	A	A	A	A	A	A	A	A	A	A
E7_M2P30	0	985000	A	A	A	A	A	A	B	A	A	A	A	A	A	A	A	A	A	A	A	A	A	A	A	A	A	A	A	A	A	A	A	A	A	A	A	A	A	A	B	A	B	A	A	A	A	B	A
E7_M2P31	0	986000	A	A	A	A	A	B	B	B	B	A	A	B	B	A	B	B	B	B	A	B	A	A	A	A	A	A	B	B	A	A	A	A	A	B	A	A	B	A	A	A	B	A	A	A	A	A	A
E7_M2P32	0	987000	A	A	A	A	A	A	A	A	A	A	A	A	B	A	B	A	A	A	A	A	A	A	A	A	A	A	A	A	A	A	A	A	A	A	A	A	A	A	A	A	A	A	A	A	A	A	A
E7_M2P34	0	988000	B	B	B	B	B	B	B	B	B	B	B	B	B	B	B	B	B	B	A	B	B	B	B	B	B	B	B	B	B	B	B	B	B	B	B	B	B	B	B	B	B	B	B	B	B	B	B
E7_M2P35	0	989000	A	A	B	A	A	A	A	A	A	A	A	A	A	A	A	A	A	A	A	A	A	A	A	A	B	B	A	A	B	A	A	B	B	A	A	A	B	A	A	A	A	A	A	A	A	A	A
E7_M2P36	0	990000	A	A	B	A	B	A	B	A	A	A	A	A	B	A	A	B	B	A	A	A	B	B	A	A	A	A	B	B	A	A	A	A	A	B	A	A	A	A	A	A	B	A	A	B	A	A	A
E7_M2P37	0	991000	B	B	B	B	B	B	B	B	B	B	B	B	B	A	B	B	B	B	A	B	B	B	B	B	B	B	B	B	A	B	B	B	B	B	B	B	B	A	B	B	B	B	B	A	B	A	B
E7_M2P39	0	992000	A	A	A	A	A	A	A	A	A	A	A	A	A	A	A	A	A	A	A	A	A	A	A	A	A	A	A	A	A	A	A	A	A	A	A	A	A	B	B	B	B	A	A	A	A	B	A
E7_M2P4	0	993000	A	A	A	B	A	A	A	A	B	A	A	A	A	A	A	A	A	A	A	A	A	A	A	A	A	A	A	A	A	A	A	A	A	A	A	A	A	A	A	A	A	B	A	A	A	A	A
E7_M2P40	0	994000	A	A	A	A	A	A	A	A	A	A	A	A	A	A	A	A	A	A	A	A	A	A	A	B	B	B	A	A	B	B	B	B	B	A	B	B	B	B	B	B	B	A	A	A	A	B	A
E7_M2P42	0	995000	A	A	A	A	A	B	B	B	B	A	B	B	B	A	A	B	B	A	A	B	A	A	A	A	B	B	B	A	B	B	B	B	A	B	B	B	B	A	A	A	A	A	A	A	A	A	A
E7_M2P43	0	996000	A	A	A	A	A	A	A	A	A	A	A	A	A	A	A	A	A	A	A	A	A	A	A	A	A	B	A	A	B	A	B	B	B	A	B	B	A	B	B	B	B	B	B	B	B	B	A
E7_M2P44	0	997000	B	B	A	B	B	B	A	B	A	A	B	B	B	A	A	B	B	A	A	B	B	B	A	A	B	B	B	B	A	A	A	B	A	B	A	B	A	A	A	B	B	B	B	A	B	A	B
E7_M2P45	0	998000	A	A	A	A	A	A	A	A	A	A	A	A	A	A	A	A	A	A	A	A	A	A	A	A	A	A	A	A	A	A	A	A	B	A	B	A	A	A	A	A	A	A	A	A	A	B	A
E7_M2P46	0	999000	B	B	B	B	B	B	B	B	A	A	B	B	B	A	A	B	B	A	A	B	A	B	A	A	A	A	B	B	A	A	A	A	A	B	A	A	A	A	A	A	B	A	A	A	A	A	A
E7_M2P47	0	1000000	A	A	A	A	A	A	A	A	A	A	A	A	A	A	A	A	A	A	A	A	A	A	A	A	A	A	A	A	A	A	A	A	A	A	A	A	A	A	A	A	A	A	A	A	A	A	A
E7_M2P48	0	1001000	B	B	A	B	B	B	B	B	B	B	B	B	B	A	B	B	B	A	B	B	B	B	A	A	B	A	B	B	A	B	B	A	B	B	B	A	B	A	B	A	A	A	A	A	A	A	A
E7_M2P49	0	1002000	B	B	A	B	B	B	B	B	B	B	B	B	B	A	B	B	B	A	B	B	B	B	A	A	B	A	B	B	A	B	B	A	B	B	B	A	B	A	A	A	A	A	A	A	A	A	A
E7_M2P5	0	1003000	A	A	A	A	A	A	A	A	A	A	A	A	A	A	A	A	A	A	A	A	A	A	A	A	A	A	A	A	A	A	A	A	A	A	A	A	A	A	A	A	A	A	A	A	A	A	A
E7_M2P50	0	1004000	A	A	A	A	B	B	A	A	A	A	B	A	A	A	A	B	B	A	A	B	A	A	A	A	B	A	B	B	A	A	B	A	A	A	A	A	A	A	A	A	A	A	A	A	A	A	A
E7_M2P51	0	1005000	A	A	A	B	B	A	A	A	A	A	A	A	A	A	A	A	A	A	A	A	A	A	A	A	A	A	B	B	A	A	A	A	A	A	A	A	A	B	A	B	B	A	A	A	A	A	A
E7_M2P52	0	1006000	A	A	A	A	A	A	A	A	A	A	A	A	A	A	A	B	A	A	A	A	A	A	A	A	A	A	A	A	A	A	A	A	A	A	A	A	A	A	A	A	A	A	A	A	A	A	A
E7_M2P53	0	1007000	A	A	A	A	A	B	B	B	B	B	B	A	B	B	B	B	B	A	A	B	B	A	B	A	B	A	B	B	B	B	B	B	A	B	A	B	A	B	B	A	B	B	B	A	A	B	B
E7_M2P54	0	1008000	B	B	A	B	B	B	B	B	B	B	B	A	B	B	B	B	B	A	A	B	A	B	B	A	B	A	B	B	B	B	B	B	A	B	A	B	A	B	B	A	B	B	B	A	A	B	B
E7_M2P55	0	1009000	A	A	A	B	A	A	B	A	A	A	A	A	A	A	A	A	A	A	A	A	A	B	B	A	A	A	B	A	A	A	A	A	A	B	A	A	A	A	A	A	A	A	A	A	A	A	A
E7_M2P56	0	1010000	A	A	A	A	A	B	A	B	B	A	B	B	B	A	A	B	B	A	A	B	A	B	A	A	B	B	B	B	B	A	A	B	B	B	B	B	A	A	A	A	A	A	A	A	A	A	A
E7_M2P57	0	1011000	A	A	A	A	A	B	A	A	A	A	A	A	A	A	A	A	A	A	A	A	B	A	A	A	B	B	A	A	B	B	A	B	B	A	B	B	B	A	B	A	B	A	B	A	A	A	A
E7_M2P58	0	1012000	A	A	A	B	A	B	B	B	A	A	B	B	B	A	B	B	B	A	A	B	B	B	B	A	B	A	B	A	A	B	A	B	A	A	B	A	B	B	B	B	B	B	B	B	B	B	B
E7_M2P59	0	1013000	A	A	A	B	A	B	B	B	A	A	B	B	B	A	B	B	B	A	A	B	B	B	A	A	B	A	B	A	A	B	A	A	A	A	B	A	B	B	B	B	B	B	B	B	B	B	B
E7_M2P6	0	1014000	A	A	A	A	B	A	A	A	A	A	B	A	A	A	A	B	B	A	A	A	A	A	A	A	A	A	A	B	A	A	B	A	B	A	A	A	A	A	A	A	B	A	B	B	A	A	B
E7_M2P60	0	1015000	A	A	A	A	A	A	A	B	A	A	A	A	A	A	A	A	A	A	A	A	A	B	A	A	A	A	A	A	A	A	A	A	A	A	A	B	A	A	A	B	A	A	A	A	A	A	A
E7_M2P61	0	1016000	A	A	A	A	A	B	A	B	B	A	A	B	A	A	A	A	A	A	A	B	A	B	A	A	A	A	B	B	A	A	A	A	A	B	A	A	A	B	A	A	A	A	B	A	A	A	A
E7_M2P62	0	1017000	B	B	B	B	B	B	B	B	B	B	B	B	B	B	B	B	B	B	B	B	B	B	B	B	B	B	B	B	B	B	B	B	B	B	B	B	B	B	B	B	B	B	B	B	B	B	B
E7_M2P63	0	1018000	B	B	B	B	B	B	B	B	B	B	B	B	B	B	B	B	B	B	B	B	B	B	B	B	B	B	B	B	B	B	B	B	B	B	B	B	B	B	B	B	B	B	B	B	B	B	B
E7_M2P64	0	1019000	A	A	A	A	A	B	B	B	B	A	B	B	B	A	B	B	B	A	A	B	A	A	B	A	B	B	B	B	B	B	B	B	B	B	B	B	B	B	B	B	B	B	B	A	A	B	A
E7_M2P65	0	1020000	A	A	A	B	B	B	B	B	B	A	B	B	B	A	B	B	B	A	A	B	B	B	B	A	B	B	B	B	B	B	B	B	B	B	B	B	B	B	B	B	B	B	B	A	A	B	A
E7_M2P66	0	1021000	A	A	A	A	A	A	A	A	A	A	A	A	A	A	A	A	A	A	A	A	A	A	A	A	A	A	A	A	A	A	A	A	A	A	A	A	A	A	A	A	A	A	A	A	A	A	A
E7_M2P67	0	1022000	A	A	A	A	B	A	A	B	B	A	B	A	B	B	B	B	B	B	A	A	B	B	B	A	B	A	B	B	A	A	A	A	A	B	A	A	A	B	B	B	B	A	B	B	B	B	B
E7_M2P68	0	1023000	B	B	B	B	B	B	B	B	B	B	B	B	B	B	B	B	B	B	B	B	B	B	B	B	B	B	B	B	B	B	B	B	B	B	B	B	B	B	B	B	B	B	B	B	B	B	B
E7_M2P69	0	1024000	B	B	B	B	B	B	B	B	B	B	B	B	B	B	B	B	B	B	B	B	B	B	B	B	B	B	B	B	B	B	B	B	B	B	B	B	B	B	B	B	B	B	B	B	B	B	B
E7_M2P7	0	1025000	B	B	B	B	B	A	B	B	B	B	A	B	B	B	B	B	B	B	A	B	B	B	A	A	B	A	A	B	B	A	B	B	A	A	A	A	A	A	A	B	B	A	A	A	B	B	A
E7_M2P70	0	1026000	B	B	B	B	B	B	B	B	B	B	B	B	B	A	B	B	B	A	A	B	B	B	A	A	B	B	B	B	B	A	A	A	B	B	B	A	A	B	B	A	A	A	A	A	A	B	A
E7_M2P71	0	1027000	B	B	B	B	B	B	B	B	B	B	B	B	B	A	B	B	B	A	A	B	B	B	B	B	B	B	B	B	B	B	B	B	B	B	B	B	B	B	B	B	B	B	B	B	B	B	B
E7_M2P72	0	1028000	B	B	B	B	B	B	B	B	B	B	B	B	B	A	B	B	B	A	A	B	B	B	B	B	B	B	B	B	B	B	B	B	B	B	B	B	B	B	B	B	B	B	B	B	B	B	B
E7_M2P73	0	1029000	A	A	A	A	A	B	B	B	B	A	A	B	B	A	A	B	B	B	A	B	A	A	A	A	A	A	B	B	A	A	A	A	A	B	A	A	A	B	B	A	A	A	A	A	A	A	A
E7_M2P74	0	1030000	B	B	B	B	B	B	B	B	B	B	B	B	B	B	B	B	B	B	A	B	B	B	B	B	B	B	B	B	B	B	B	B	B	B	B	B	B	B	B	B	B	B	B	B	B	B	B
E7_M2P75	0	1031000	B	B	B	B	B	B	B	B	B	A	B	B	B	B	A	B	B	B	A	B	B	B	A	A	A	A	B	B	A	A	A	A	A	B	A	A	A	A	A	A	B	A	A	A	A	A	A
E7_M2P76	0	1032000	B	B	B	B	B	B	B	B	B	B	B	B	B	B	B	B	B	B	B	B	B	B	B	B	B	B	B	B	B	B	B	B	B	B	B	B	B	B	B	B	B	B	B	B	B	B	B
E7_M2P77	0	1033000	A	A	A	A	A	A	B	B	B	A	B	B	B	B	A	B	A	A	A	B	A	A	B	B	B	B	B	B	B	B	B	B	B	B	B	B	A	B	B	B	B	B	B	B	B	B	B
E7_M2P78	0	1034000	B	B	B	B	B	B	B	B	B	B	B	B	B	B	B	B	B	A	A	B	B	B	B	B	B	B	B	B	B	B	B	B	B	B	B	B	B	B	B	B	B	B	B	B	B	B	B
E7_M2P79	0	1035000	B	B	B	B	B	B	B	B	B	B	B	B	B	B	B	B	B	A	A	B	B	B	B	B	B	B	B	B	B	B	B	B	B	B	B	B	B	B	B	B	B	B	B	B	B	B	B
E7_M2P8	0	1036000	A	A	A	A	A	A	B	A	A	A	A	A	A	A	A	A	A	A	A	A	A	A	A	A	A	A	A	A	A	A	A	A	A	A	A	A	A	A	A	A	A	A	A	A	A	A	A
E7_M2P80	0	1037000	B	B	B	B	B	B	B	B	B	B	B	B	B	B	B	B	B	A	A	B	B	B	A	A	B	B	B	B	B	B	B	B	B	B	B	B	B	A	A	A	A	A	A	A	A	A	A
E7_M2P81	0	1038000	A	A	A	A	A	A	A	B	A	A	A	A	A	A	A	A	A	A	A	A	A	A	A	A	A	A	A	A	A	A	A	A	A	A	A	A	A	A	A	A	A	A	A	A	A	A	A
E7_M2P82	0	1039000	A	A	A	A	A	A	B	B	A	A	A	A	A	A	A	A	A	A	A	A	A	A	A	A	A	A	A	A	A	A	A	A	A	A	A	A	A	A	A	A	A	A	A	A	A	A	A
E7_M2P83	0	1040000	A	A	A	A	A	A	B	A	A	A	B	A	A	A	A	A	A	A	A	A	A	A	A	A	A	A	A	A	A	A	A	A	A	A	A	A	A	A	A	A	A	A	A	A	A	A	A
E7_M2P84	0	1041000	A	A	A	A	A	A	B	A	A	A	A	A	A	A	A	A	A	A	A	A	A	A	A	A	A	A	A	A	A	A	A	A	A	A	A	A	A	A	A	A	A	A	A	A	A	A	A
E7_M2P85	0	1042000	A	A	A	A	A	A	A	B	A	A	A	B	A	A	A	B	B	A	A	B	A	A	A	A	B	B	B	A	B	B	B	B	B	B	B	B	B	A	A	A	A	A	A	A	A	A	A
E7_M2P86	0	1043000	B	B	B	B	B	B	B	B	B	B	B	B	B	B	B	B	B	B	B	B	B	B	B	A	B	B	B	B	B	B	B	B	B	B	B	B	B	B	B	B	B	B	B	B	B	B	B
E7_M2P87	0	1044000	B	B	B	B	B	B	B	B	B	B	B	B	B	B	B	B	B	B	B	B	B	B	B	A	B	B	B	B	B	B	B	B	B	B	B	B	B	B	B	B	B	B	B	B	B	B	B
E7_M2P88	0	1045000	B	B	B	B	B	B	B	B	B	B	B	B	B	B	B	B	B	A	A	B	B	B	B	B	B	B	B	B	B	B	B	B	B	B	B	B	B	B	B	B	B	B	B	B	B	B	B
E7_M2P89	0	1046000	B	B	B	B	B	B	B	B	B	B	B	B	B	B	B	B	B	A	A	B	B	B	B	B	B	B	B	B	B	B	B	B	B	B	B	B	B	B	B	B	B	B	B	B	B	B	B
E7_M2P9	0	1047000	A	A	A	A	A	A	A	A	A	A	A	A	A	A	A	A	A	A	A	A	A	A	A	A	A	A	A	A	A	A	A	A	A	A	A	A	A	A	A	A	A	A	A	A	A	A	A
E7_M2P90	0	1048000	A	A	A	A	A	B	B	B	A	A	B	B	B	A	B	B	B	A	A	B	A	A	A	A	B	B	B	B	B	A	A	B	A	B	B	B	B	B	A	A	A	A	A	A	A	A	A
E7_M2P91	0	1049000	A	A	A	A	A	B	B	B	A	A	B	B	B	A	B	B	B	A	A	B	A	A	A	A	B	B	B	B	B	A	A	B	A	B	B	B	B	A	A	A	A	A	A	A	A	A	A
E7_M2P92	0	1050000	A	A	A	A	A	B	B	B	A	A	B	B	B	A	B	B	B	A	A	B	A	B	A	A	A	A	B	B	A	A	A	A	A	B	A	A	A	B	B	A	A	B	B	A	A	A	A
E7_M2P93	0	1051000	A	A	A	A	A	A	B	A	A	A	A	A	A	A	A	A	A	A	A	A	A	A	A	A	A	A	A	A	A	A	A	A	A	A	A	A	A	A	A	A	A	A	A	A	A	A	A
E7_M2P94	0	1052000	A	A	A	A	A	A	A	A	A	A	A	A	A	A	A	A	A	A	A	A	A	A	A	A	A	A	A	A	A	A	A	A	A	A	A	A	A	A	A	A	B	A	A	A	A	B	A
E7_M2P95	0	1053000	A	A	A	A	A	B	A	B	A	A	A	B	A	A	A	B	B	A	A	B	A	A	A	A	A	A	B	B	A	A	A	A	A	B	A	A	A	A	B	A	A	A	A	A	A	A	A
E7_M2P96	0	1054000	A	A	A	B	A	A	A	A	A	A	A	A	A	A	A	A	A	A	A	A	A	A	A	A	A	A	B	A	A	A	A	A	A	B	A	A	A	A	A	A	A	A	A	A	A	A	A
E7_M2P97	0	1055000	A	A	A	A	A	A	B	B	B	A	A	B	A	A	A	B	B	B	A	B	A	A	A	A	A	A	A	A	B	A	B	A	A	B	A	A	A	A	B	A	A	A	A	A	A	A	A
E7_M2P98	0	1056000	B	B	B	B	B	B	B	B	B	B	B	B	B	B	B	B	B	A	B	B	B	B	B	B	B	B	B	B	B	B	B	B	B	B	B	B	B	B	B	B	B	B	B	B	B	B	B
E7_M2P99	0	1057000	B	B	B	B	B	B	B	B	B	B	B	B	B	B	B	B	B	A	B	B	B	B	A	A	B	B	B	B	B	B	A	B	A	B	B	B	B	A	A	A	A	A	A	A	A	A	A
E7_M5P1	0	1058000	A	B	B	B	B	B	B	A	A	A	A	A	A	A	A	A	A	A	A	A	A	B	B	A	A	A	A	A	A	A	A	A	A	A	A	A	B	A	B	A	A	A	A	A	B	A	B
E7_M5P10	0	1059000	B	A	B	B	B	B	B	B	B	B	B	B	B	B	B	B	B	B	B	B	B	B	B	A	B	B	B	B	B	B	A	B	B	B	A	B	B	B	B	B	B	B	A	B	B	B	B
E7_M5P100	0	1060000	A	A	A	A	A	A	A	A	A	A	A	A	A	A	A	A	A	A	A	A	A	A	A	A	A	A	A	A	A	A	A	A	A	A	A	A	A	B	A	A	A	A	A	A	A	A	A
E7_M5P101	0	1061000	A	A	A	A	A	A	A	A	A	A	A	A	A	A	A	A	A	A	A	A	A	A	A	A	A	B	A	A	A	A	A	A	A	A	A	A	B	A	A	A	A	A	A	A	A	A	A
E7_M5P102	0	1062000	A	A	A	A	A	A	A	A	A	A	A	A	A	A	A	A	A	A	A	A	A	A	A	B	A	A	A	A	A	A	A	A	A	A	A	A	A	B	A	A	A	A	A	A	A	A	A
E7_M5P103	0	1063000	A	A	A	A	A	A	A	A	A	A	A	A	A	A	A	A	A	B	A	A	A	A	A	A	A	A	A	A	A	A	A	A	A	A	A	A	A	A	A	A	A	A	A	A	A	A	A
E7_M5P104	0	1064000	A	A	A	A	A	B	A	B	B	B	B	B	B	B	B	B	B	B	B	B	A	A	A	A	A	A	B	B	A	A	A	A	A	B	A	A	A	A	A	A	A	A	A	A	A	A	A
E7_M5P105	0	1065000	A	A	A	A	A	B	A	B	B	B	B	B	B	B	B	B	B	B	B	B	A	A	A	A	B	A	B	B	A	A	A	A	A	B	A	A	A	A	A	A	A	A	A	A	A	A	A
E7_M5P106	0	1066000	A	A	A	A	A	A	A	A	A	A	A	A	A	A	A	A	A	A	A	A	A	A	A	A	A	A	B	A	A	A	A	A	A	A	A	A	A	A	A	A	A	A	A	A	A	A	A
E7_M5P107	0	1067000	A	A	A	A	A	A	A	A	A	A	A	A	A	A	A	A	A	A	A	A	A	A	A	A	A	A	A	A	A	A	A	A	A	A	A	A	A	A	A	A	A	A	A	A	A	A	A
E7_M5P108	0	1068000	B	B	B	B	B	B	B	B	B	B	B	B	B	B	B	B	B	B	B	B	B	B	B	B	B	B	B	B	B	B	B	B	B	B	B	B	B	A	B	B	B	B	A	A	B	B	B
E7_M5P109	0	1069000	B	B	B	B	B	B	B	B	B	B	B	B	B	B	B	B	B	B	B	B	B	B	B	B	B	B	B	B	B	B	B	B	B	B	B	B	B	A	B	B	B	B	A	A	B	B	B
E7_M5P11	0	1070000	A	A	B	A	B	A	B	A	A	A	B	A	A	A	A	A	A	A	A	A	B	A	B	A	B	B	A	B	B	A	A	B	B	A	A	B	B	B	B	B	B	B	A	B	B	B	B
E7_M5P110	0	1071000	B	B	B	B	B	B	B	B	B	B	B	B	B	B	B	B	B	B	B	B	B	B	B	B	A	B	B	B	B	B	B	B	B	B	B	B	B	A	B	B	B	B	A	A	B	B	B
E7_M5P111	0	1072000	B	B	B	B	B	B	B	B	B	B	B	B	B	B	B	B	B	B	B	B	B	B	B	B	A	B	B	B	B	B	B	B	B	B	B	B	B	A	B	B	B	B	A	A	B	B	B
E7_M5P112	0	1073000	A	A	A	A	A	A	A	A	A	B	A	A	A	A	A	A	A	A	A	A	A	A	A	A	A	A	A	A	A	A	A	A	A	A	A	A	A	B	A	A	A	A	A	A	A	A	A
E7_M5P113	0	1074000	A	A	A	B	A	A	A	A	B	A	A	A	A	B	A	A	A	A	B	B	A	A	A	A	A	A	A	A	A	A	A	A	A	A	A	A	A	A	A	A	A	A	A	A	A	A	A
E7_M5P114	0	1075000	A	A	A	A	A	A	B	A	A	A	A	A	A	A	A	A	A	A	A	A	A	A	A	A	A	A	A	A	A	A	A	A	A	A	A	A	A	A	A	A	A	A	A	A	A	A	A
E7_M5P115	0	1076000	B	B	B	B	B	B	B	B	B	B	B	B	B	B	B	B	B	B	B	B	B	B	B	B	B	B	B	B	B	B	B	B	B	B	B	B	B	A	B	B	B	B	B	A	B	B	B
E7_M5P116	0	1077000	A	B	A	A	A	A	A	A	A	A	A	A	A	A	A	A	A	A	A	B	A	A	A	A	A	A	A	A	A	A	A	A	A	A	A	A	A	A	A	A	A	A	A	A	A	A	A
E7_M5P117	0	1078000	A	A	A	A	A	A	A	A	A	A	A	A	A	A	B	B	B	A	A	A	A	A	A	A	A	A	B	B	A	A	A	A	A	B	A	A	A	A	A	A	A	A	A	A	A	A	A
E7_M5P118	0	1079000	A	A	A	A	A	A	A	A	A	A	A	A	A	A	A	A	A	A	A	A	A	A	A	A	A	A	A	A	A	A	A	A	A	A	A	A	A	A	A	A	A	A	A	A	A	A	A
E7_M5P119	0	1080000	A	A	A	A	A	A	A	A	A	A	A	A	A	A	A	A	A	A	A	A	A	A	A	A	A	A	A	B	A	A	A	A	A	A	A	A	A	A	A	A	A	A	A	A	A	A	A
E7_M5P12	0	1081000	B	B	B	B	B	B	A	A	A	B	A	A	A	A	A	B	B	B	A	A	A	A	A	A	B	B	A	A	B	B	A	B	B	A	B	A	A	A	A	A	A	A	A	A	B	B	B
E7_M5P120	0	1082000	A	A	A	A	A	B	A	B	B	B	B	B	B	B	B	B	B	B	B	B	A	A	A	B	B	B	B	B	B	B	B	B	B	B	B	B	B	B	B	A	A	A	A	A	A	A	A
E7_M5P121	0	1083000	A	A	B	B	A	B	A	A	A	A	B	B	A	B	B	B	A	A	B	A	B	B	A	B	B	B	B	B	B	B	B	B	B	A	B	B	B	A	A	A	A	A	A	A	A	A	A
E7_M5P122	0	1084000	A	A	B	B	A	B	A	A	A	A	B	B	A	B	B	B	A	A	B	A	B	B	A	B	B	B	B	B	B	B	B	B	B	A	B	B	B	A	A	A	A	A	A	A	A	A	A
E7_M5P123	0	1085000	B	B	B	A	B	B	A	B	B	B	B	B	B	B	B	B	B	B	B	B	B	B	B	B	B	B	B	B	B	B	B	B	B	B	B	B	B	A	B	B	B	B	B	B	B	B	B
E7_M5P124	0	1086000	B	B	B	A	B	B	A	B	B	B	B	B	B	B	B	B	B	B	B	B	B	B	B	B	B	B	B	B	B	B	B	B	B	B	B	B	B	A	B	B	B	B	B	B	B	B	B
E7_M5P13	0	1087000	A	B	B	B	B	B	B	B	B	B	B	B	B	B	B	B	B	B	B	B	B	B	B	A	B	B	B	B	B	B	A	B	B	B	B	B	B	A	B	B	B	A	A	A	B	B	B
E7_M5P14	0	1088000	A	A	B	B	B	B	A	B	B	B	B	B	B	B	B	B	B	B	B	B	B	B	A	B	B	B	B	B	B	A	A	B	B	B	B	B	B	B	B	B	B	B	A	A	B	B	B
E7_M5P15	0	1089000	B	B	B	B	B	B	B	B	B	B	B	B	B	B	B	B	B	B	B	B	B	B	B	B	B	B	B	B	B	B	B	B	B	B	B	B	B	A	B	B	B	B	A	A	B	B	B
E7_M5P16	0	1090000	B	B	B	B	B	B	B	B	B	B	B	B	B	B	B	B	B	B	B	B	B	B	B	A	A	B	B	B	A	A	A	A	A	B	A	B	B	A	B	B	B	B	B	B	B	B	B
E7_M5P17	0	1091000	A	A	B	B	B	B	A	B	B	B	B	B	B	B	B	B	B	B	B	B	B	B	A	A	A	B	B	B	A	A	A	A	A	B	A	A	B	A	B	A	A	A	A	A	A	A	B
E7_M5P18	0	1092000	A	A	A	A	A	A	A	A	A	A	A	A	A	A	A	A	A	A	A	A	A	A	A	A	A	A	A	B	A	A	A	A	B	A	A	A	B	A	A	B	A	A	A	A	A	A	B
E7_M5P19	0	1093000	A	A	A	A	A	B	B	B	B	B	B	B	B	B	B	B	B	B	B	B	A	B	A	B	A	B	A	A	B	A	A	B	A	A	B	A	B	B	A	B	B	B	B	B	B	B	B
E7_M5P2	0	1094000	A	A	B	B	B	A	B	A	A	A	A	A	A	A	A	A	A	A	A	A	A	B	A	A	A	A	A	A	A	A	A	A	A	A	A	A	B	B	A	A	A	A	A	A	A	A	A
E7_M5P20	0	1095000	A	A	A	A	A	A	B	A	A	A	A	A	A	A	A	A	A	A	A	A	A	A	A	A	A	A	A	A	A	A	A	A	A	A	A	A	A	A	A	A	A	A	A	A	A	A	A
E7_M5P21	0	1096000	A	A	A	A	A	A	A	A	A	A	A	A	A	A	A	A	A	A	A	A	A	A	A	A	A	A	A	A	B	A	B	B	B	A	B	A	B	A	A	A	A	A	A	A	A	A	A
E7_M5P22	0	1097000	B	B	B	B	B	B	B	B	B	B	B	B	B	B	B	B	B	B	B	B	B	B	B	B	B	B	B	B	B	B	B	B	B	B	B	B	B	A	B	B	B	B	B	B	B	B	B
E7_M5P23	0	1098000	B	B	B	B	B	B	B	B	B	B	B	B	B	B	B	B	B	B	B	B	B	B	B	B	B	B	B	B	B	B	B	B	B	B	B	B	B	A	B	B	B	B	B	B	B	B	B
E7_M5P24	0	1099000	A	A	A	A	A	A	A	A	A	A	A	A	A	A	A	A	A	A	A	A	A	A	A	A	A	A	A	A	A	A	A	A	A	A	A	A	A	A	A	A	A	A	A	A	A	A	A
E7_M5P25	0	1100000	A	A	A	A	A	A	A	A	A	A	A	A	B	B	B	B	A	A	A	B	A	A	A	B	A	A	A	A	A	A	A	A	A	B	A	A	A	A	A	A	A	A	A	A	A	A	A
E7_M5P26	0	1101000	A	A	A	A	A	A	A	A	A	A	A	A	A	A	A	A	A	A	A	A	A	A	A	A	A	A	A	A	B	A	B	B	B	A	B	A	B	A	A	A	A	A	A	A	A	A	A
E7_M5P27	0	1102000	A	A	A	A	A	A	A	A	A	A	A	A	A	A	A	A	A	A	A	A	A	A	A	A	A	A	A	A	A	A	A	A	A	A	A	A	A	A	A	A	A	A	A	A	B	B	B
E7_M5P28	0	1103000	A	A	A	A	A	A	A	A	A	A	A	A	A	A	A	A	A	A	A	A	A	A	A	A	A	A	A	A	A	A	A	A	A	A	A	A	A	A	A	A	A	A	A	A	A	A	A
E7_M5P29	0	1104000	B	B	A	B	A	B	B	B	B	B	B	B	B	B	B	B	B	A	B	B	B	B	A	B	B	B	B	B	A	B	A	A	B	B	B	B	B	A	B	B	B	B	B	B	B	B	B
E7_M5P3	0	1105000	B	B	B	B	B	B	B	B	B	B	B	B	B	B	B	B	B	B	B	B	B	B	A	B	B	B	B	B	B	B	B	B	B	B	B	B	B	A	B	B	B	B	B	B	B	B	B
E7_M5P30	0	1106000	B	B	A	B	A	B	B	B	B	B	B	B	B	B	B	B	B	A	B	B	B	B	A	B	B	B	B	B	A	B	A	A	B	B	B	B	B	A	B	B	B	B	B	B	B	B	B
E7_M5P31	0	1107000	A	A	B	A	A	A	B	A	A	A	A	A	A	A	A	A	A	A	A	A	A	A	A	A	A	B	A	B	A	A	A	A	A	A	A	A	B	A	B	A	B	A	A	B	B	B	A
E7_M5P32	0	1108000	A	A	A	A	A	B	A	B	B	B	B	B	B	B	B	B	B	B	B	B	A	A	A	B	B	A	B	B	A	B	A	A	A	B	A	B	B	B	A	A	A	A	A	A	A	A	A
E7_M5P33	0	1109000	A	A	A	A	A	B	A	B	B	B	B	B	B	B	B	B	B	B	B	B	A	A	A	B	B	A	B	B	A	B	A	A	A	B	A	B	B	B	A	A	A	A	A	A	A	A	A
E7_M5P34	0	1110000	B	B	B	B	B	B	B	B	B	B	B	B	B	B	B	B	B	B	B	B	B	B	B	B	B	B	B	B	B	B	B	B	B	B	B	B	B	A	B	B	B	B	B	B	B	B	B
E7_M5P35	0	1111000	B	B	B	B	B	B	B	B	B	B	B	B	B	B	B	B	B	B	B	B	B	B	B	B	B	B	B	B	B	B	B	B	B	B	B	B	B	A	B	B	B	B	B	B	B	B	B
E7_M5P36	0	1112000	B	B	B	B	B	B	B	B	B	B	B	B	B	B	B	B	B	B	B	B	B	B	B	B	B	B	B	B	B	B	B	B	B	B	B	B	B	A	B	B	B	B	B	B	B	B	B
E7_M5P37	0	1113000	B	B	B	B	B	B	B	B	B	B	B	B	B	B	B	B	B	B	B	B	B	B	B	B	B	B	B	B	B	B	B	B	B	B	B	B	B	A	B	B	B	B	B	B	B	B	B
E7_M5P38	0	1114000	B	B	B	B	B	B	B	B	B	B	B	B	B	B	B	B	B	B	B	B	B	B	B	B	B	B	B	B	B	B	B	B	B	B	B	B	B	A	B	B	B	B	B	B	B	B	B
E7_M5P39	0	1115000	B	B	B	B	B	B	B	B	B	B	B	B	B	B	B	B	B	B	B	B	B	B	B	B	B	B	B	B	B	B	B	B	B	B	B	B	B	B	B	B	B	B	B	B	B	B	B
E7_M5P4	0	1116000	A	A	A	A	A	B	A	B	B	B	B	B	B	B	B	B	B	B	B	B	A	A	A	A	A	A	B	B	A	A	A	A	A	B	A	A	A	B	B	B	B	B	B	B	B	B	B
E7_M5P40	0	1117000	A	A	A	A	A	B	B	B	B	A	B	B	B	B	B	A	A	B	A	B	A	A	A	A	B	B	A	B	B	A	B	B	B	A	B	B	B	A	A	A	B	A	B	B	B	A	A
E7_M5P41	0	1118000	B	B	B	B	B	B	B	B	B	B	B	B	B	B	B	B	B	B	B	B	B	B	B	B	B	B	B	B	B	B	B	B	B	B	B	B	B	A	B	B	B	B	B	B	B	B	B
E7_M5P42	0	1119000	A	A	A	A	A	A	B	A	A	A	A	A	A	A	A	A	A	A	A	A	A	A	A	B	B	B	A	A	B	B	B	B	B	A	B	B	B	A	A	A	B	A	A	A	A	A	A
E7_M5P43	0	1120000	A	A	A	A	A	A	A	A	A	B	A	A	A	A	A	B	A	A	A	A	A	A	A	A	B	A	B	B	B	B	A	B	B	B	B	B	B	A	A	A	A	A	A	A	A	A	B
E7_M5P44	0	1121000	A	A	B	B	A	A	A	A	A	A	A	A	A	A	A	A	A	A	A	A	B	B	A	A	B	A	A	A	B	B	A	B	B	A	B	B	B	A	A	A	B	A	A	A	A	A	B
E7_M5P45	0	1122000	A	A	B	B	A	B	A	A	A	B	A	A	A	A	A	B	A	A	A	A	B	B	A	B	B	B	B	B	B	B	A	A	A	B	B	A	B	A	A	A	B	A	A	A	A	A	A
E7_M5P46	0	1123000	A	A	A	A	A	A	A	A	A	A	A	A	A	A	B	A	A	A	A	A	B	A	A	A	A	A	A	A	A	A	A	A	A	A	A	A	A	A	A	A	A	A	A	A	A	A	A
E7_M5P47	0	1124000	B	A	B	B	B	B	B	B	B	B	B	B	B	B	B	B	B	B	B	B	A	B	A	A	B	B	B	B	B	B	A	A	B	B	B	B	B	A	B	B	B	B	A	B	B	B	B
E7_M5P48	0	1125000	A	A	B	B	A	A	A	B	B	B	A	B	B	B	B	B	B	B	B	B	A	A	B	A	B	B	B	B	B	B	B	A	A	B	A	A	A	A	A	A	B	A	A	A	B	A	B
E7_M5P49	0	1126000	A	A	A	A	A	A	A	A	A	A	A	A	A	A	A	A	A	A	A	A	A	A	A	A	A	A	A	A	A	A	A	A	A	A	A	A	A	A	A	A	A	A	A	A	A	A	A
E7_M5P5	0	1127000	B	B	B	B	A	B	B	B	B	B	B	B	B	B	B	B	B	B	B	B	B	B	A	A	A	B	B	B	A	A	A	A	B	B	A	A	A	A	A	B	B	B	A	A	A	B	B
E7_M5P50	0	1128000	A	A	A	A	A	A	A	A	A	A	A	A	A	A	A	A	A	A	A	A	A	A	A	A	A	A	A	B	A	A	A	A	A	A	A	A	A	A	A	A	A	A	A	A	A	A	B
E7_M5P51	0	1129000	A	A	A	A	A	A	B	A	A	A	A	A	A	A	A	A	A	A	A	A	A	A	B	A	B	B	A	A	A	B	A	A	A	A	B	B	A	A	A	A	B	A	A	A	B	B	B
E7_M5P52	0	1130000	A	A	A	A	A	A	A	A	A	A	A	A	A	A	A	A	A	A	A	A	A	A	B	A	B	B	A	A	A	B	A	A	A	A	B	B	A	A	A	A	B	A	A	A	B	B	B
E7_M5P53	0	1131000	B	A	B	B	B	A	B	A	A	A	A	A	A	A	A	A	A	A	A	A	B	B	A	A	A	B	A	A	A	B	A	A	B	A	A	A	B	B	A	A	A	A	A	A	A	A	A
E7_M5P54	0	1132000	A	A	B	A	A	A	A	B	B	B	B	B	B	B	B	B	B	B	B	B	A	A	A	A	B	B	B	B	B	A	B	A	B	B	A	B	B	A	A	A	A	A	A	A	A	A	A
E7_M5P55	0	1133000	A	A	A	A	A	A	B	A	A	A	A	A	A	A	A	A	A	A	A	A	A	A	A	A	B	A	A	A	A	A	A	A	B	A	A	A	A	A	A	A	B	A	A	A	B	B	B
E7_M5P56	0	1134000	A	A	A	A	A	A	A	A	B	B	A	B	A	A	B	B	B	B	A	B	A	A	A	A	B	A	A	A	A	A	A	A	B	B	A	A	A	A	A	A	B	A	A	A	B	B	B
E7_M5P57	0	1135000	A	A	A	A	A	B	A	B	B	B	A	B	A	B	A	A	B	B	B	A	A	B	A	A	B	B	B	B	B	B	A	A	B	B	B	B	B	A	A	A	A	A	A	A	A	A	A
E7_M5P58	0	1136000	A	A	A	A	A	A	B	A	A	A	A	A	A	A	A	A	A	A	A	A	A	A	A	B	A	A	A	A	A	A	A	A	A	A	A	B	A	A	A	A	A	A	A	A	A	A	A
E7_M5P59	0	1137000	B	B	B	B	B	B	B	B	B	B	B	B	B	B	B	B	B	B	B	B	B	B	B	B	B	B	B	B	B	B	B	B	B	B	B	B	B	B	B	B	B	B	B	B	B	B	B
E7_M5P6	0	1138000	A	A	B	A	A	B	B	B	B	B	B	B	B	B	B	B	B	B	B	B	A	B	A	A	B	B	B	B	B	B	B	B	B	B	B	A	B	A	A	B	B	A	A	A	B	A	B
E7_M5P60	0	1139000	B	B	B	B	B	B	B	B	B	B	B	B	B	B	B	B	B	B	B	B	B	B	B	B	B	B	B	B	B	B	B	B	B	B	B	B	B	B	B	B	B	B	B	B	B	B	B
E7_M5P61	0	1140000	A	A	A	A	A	A	B	A	B	A	A	B	A	B	A	B	A	A	A	A	A	A	A	B	A	A	A	A	A	A	A	A	A	A	A	A	A	A	A	A	A	A	A	A	A	A	B
E7_M5P62	0	1141000	A	A	A	A	A	A	B	A	A	A	A	B	A	B	A	B	B	A	A	B	A	A	A	B	B	A	A	A	B	B	B	A	A	A	B	B	B	A	A	A	A	A	A	A	A	A	A
E7_M5P63	0	1142000	B	B	A	B	B	B	B	B	B	B	B	B	B	A	B	B	B	B	B	B	A	B	B	B	B	B	B	B	A	B	A	B	B	B	A	B	B	A	B	B	B	B	A	B	B	B	B
E7_M5P64	0	1143000	B	B	A	B	B	B	B	B	B	B	B	B	B	B	B	B	B	B	B	B	A	B	A	A	A	A	B	B	A	B	A	A	B	B	B	A	A	B	B	B	B	A	B	A	B	B	B
E7_M5P65	0	1144000	A	A	A	A	A	A	A	A	A	A	A	A	A	A	A	A	A	A	A	A	A	A	A	A	A	A	A	A	A	A	A	A	A	A	A	A	A	A	A	A	A	A	A	A	A	A	A
E7_M5P66	0	1145000	A	A	A	A	A	A	A	A	A	A	A	A	A	A	A	A	A	A	A	A	A	A	A	A	A	A	A	A	A	A	A	A	A	A	A	A	A	A	A	A	A	A	A	A	A	A	A
E7_M5P67	0	1146000	A	A	A	A	A	A	B	A	A	A	A	A	A	A	A	A	A	A	A	A	A	A	A	A	A	B	A	A	A	A	A	A	A	A	A	A	A	A	A	A	A	A	A	A	A	A	A
E7_M5P68	0	1147000	A	A	A	A	A	B	A	B	B	B	B	B	B	B	B	B	B	B	B	B	A	A	A	A	B	A	B	B	B	A	B	A	B	B	B	A	B	A	A	A	A	A	A	A	A	A	A
E7_M5P69	0	1148000	B	A	B	A	A	A	B	A	A	A	A	A	A	A	A	A	A	A	A	A	A	B	A	B	B	B	A	A	B	A	A	B	B	A	B	B	B	A	A	A	B	A	A	A	A	A	B
E7_M5P7	0	1149000	A	A	A	A	A	B	A	B	B	B	B	B	B	B	B	B	B	B	B	B	A	B	B	B	A	A	B	B	B	A	A	B	A	B	B	B	B	A	A	A	A	A	A	A	A	A	A
E7_M5P70	0	1150000	B	A	B	A	A	B	B	B	B	B	B	B	B	B	B	B	B	B	B	B	A	B	A	B	B	B	B	B	B	A	A	A	B	B	B	B	B	A	B	B	B	B	A	A	B	B	B
E7_M5P71	0	1151000	B	A	B	A	A	A	B	A	B	B	A	B	A	B	B	B	B	B	B	B	A	B	A	B	B	B	B	B	B	B	A	A	B	B	B	A	B	A	A	A	B	A	A	A	B	B	B
E7_M5P72	0	1152000	B	A	B	A	A	A	B	A	B	B	A	B	A	B	B	B	B	B	B	B	A	B	A	A	B	B	B	B	A	B	A	A	A	B	A	A	B	A	A	A	A	A	A	A	A	A	A
E7_M5P73	0	1153000	A	A	A	A	A	A	A	A	A	A	A	A	A	A	A	A	A	A	A	A	A	A	A	A	A	A	A	A	A	A	A	A	B	A	A	A	A	B	A	A	A	A	A	A	A	A	A
E7_M5P74	0	1154000	B	B	A	A	A	A	B	A	B	A	B	B	A	B	B	A	B	B	A	A	A	A	A	B	A	A	A	A	A	A	A	A	A	A	A	A	A	A	A	A	A	A	A	A	A	A	A
E7_M5P75	0	1155000	A	A	A	A	A	A	A	A	A	A	A	A	A	A	A	A	A	A	A	A	A	A	A	B	A	A	A	A	A	A	A	A	A	A	A	A	A	A	A	A	A	A	A	A	A	A	A
E7_M5P76	0	1156000	A	A	A	A	A	A	A	A	A	A	A	A	A	A	A	A	A	A	A	A	A	A	A	A	A	A	A	A	A	A	A	A	A	A	A	A	A	A	A	A	A	A	A	A	A	A	A
E7_M5P77	0	1157000	A	A	A	A	A	A	A	A	A	A	A	A	A	A	A	A	A	A	A	A	A	A	A	A	A	A	A	A	A	A	A	A	A	A	A	A	A	A	A	A	A	A	A	A	A	A	A
E7_M5P78	0	1158000	A	A	A	A	A	A	A	A	A	A	A	A	A	A	A	A	A	A	A	A	A	A	A	A	A	A	A	A	A	A	A	A	A	A	A	A	A	A	A	A	A	A	A	A	A	A	A
E7_M5P79	0	1159000	B	B	B	B	B	B	B	B	B	B	B	B	B	B	B	B	B	B	B	B	B	B	B	B	B	B	B	B	B	B	B	B	B	B	B	B	B	A	B	B	B	B	B	B	B	B	B
E7_M5P8	0	1160000	B	B	B	B	B	B	B	B	B	B	B	B	B	B	B	B	B	B	B	B	A	B	B	B	B	B	B	B	B	A	A	B	B	B	B	B	B	A	B	B	B	B	B	B	B	B	B
E7_M5P80	0	1161000	A	A	A	A	A	A	A	A	A	A	A	A	A	A	A	A	A	A	A	A	A	A	A	A	A	B	A	A	A	A	A	A	B	A	B	B	B	A	A	A	A	A	A	A	A	A	A
E7_M5P81	0	1162000	A	A	A	A	A	A	A	A	A	A	A	A	A	A	A	A	A	A	A	A	A	A	A	A	A	A	A	A	A	A	A	A	A	A	A	A	B	A	A	A	A	A	A	A	A	B	A
E7_M5P82	0	1163000	A	A	A	A	A	A	B	A	A	A	A	A	A	A	A	A	A	A	A	A	A	A	A	A	A	A	A	A	A	A	A	A	A	B	A	A	A	A	A	A	A	A	A	A	A	A	A
E7_M5P83	0	1164000	A	A	A	A	A	A	A	A	A	A	A	A	A	A	A	B	A	A	A	A	A	A	A	A	A	A	A	A	A	A	A	A	A	A	A	A	A	A	A	A	B	A	A	A	A	A	A
E7_M5P84	0	1165000	B	B	B	B	B	B	B	B	B	B	B	B	B	B	B	B	B	B	B	B	B	B	B	B	B	B	B	B	B	B	B	B	B	B	B	B	B	B	B	B	B	B	B	B	B	B	B
E7_M5P85	0	1166000	B	B	B	B	B	B	B	B	B	B	B	B	B	B	B	B	B	B	B	B	B	B	B	A	A	A	B	B	A	A	A	A	A	B	A	A	A	B	B	B	B	B	B	B	B	B	B
E7_M5P86	0	1167000	A	A	A	A	A	A	A	A	A	A	A	A	A	A	A	A	A	A	A	A	A	A	A	A	A	A	A	A	A	A	A	A	A	A	A	A	A	A	A	A	A	A	A	A	A	A	A
E7_M5P87	0	1168000	B	B	B	B	B	B	B	B	B	B	A	B	B	B	B	B	B	B	B	B	B	B	B	B	B	B	B	B	B	B	A	A	B	B	B	B	B	A	B	B	B	B	A	B	B	B	B
E7_M5P88	0	1169000	A	A	A	A	A	A	A	A	A	B	A	A	A	A	A	A	A	A	A	A	A	A	B	B	B	B	A	A	B	B	A	A	B	A	B	B	B	B	B	B	B	B	B	B	B	B	B
E7_M5P89	0	1170000	A	A	A	A	A	A	A	A	A	A	A	A	A	A	A	A	A	A	A	A	A	A	A	A	A	A	A	A	A	A	A	A	A	A	B	B	A	A	A	A	A	A	A	A	A	A	A
E7_M5P9	0	1171000	B	B	B	B	B	B	B	B	B	B	B	B	B	B	B	B	B	B	B	B	A	B	B	B	B	B	B	B	B	A	A	B	B	B	B	B	B	A	B	B	B	B	B	B	B	B	B
E7_M5P90	0	1172000	A	A	A	A	A	A	A	A	A	A	A	A	A	A	A	A	A	A	A	A	A	A	A	A	A	A	A	B	A	A	A	A	A	B	A	A	A	A	A	A	A	A	A	A	A	A	A
E7_M5P91	0	1173000	A	A	A	A	A	B	A	B	A	B	B	B	B	B	B	B	B	B	B	B	A	B	A	B	B	B	B	B	B	B	B	B	B	B	B	B	B	B	B	A	B	B	B	B	B	B	B
E7_M5P92	0	1174000	A	A	A	A	A	B	A	B	A	A	B	B	A	B	B	B	B	B	B	B	A	A	A	B	B	B	B	B	B	B	B	A	B	B	B	A	B	A	A	A	A	A	A	A	A	A	A
E7_M5P93	0	1175000	A	A	A	A	A	B	B	B	B	A	A	B	A	B	B	B	B	B	B	B	A	A	A	B	B	B	B	B	B	B	B	A	B	B	B	A	B	A	A	A	A	A	A	A	A	A	A
E7_M5P94	0	1176000	A	A	A	A	A	A	A	A	A	A	A	A	A	A	A	A	A	A	A	A	A	A	A	A	A	A	A	A	A	A	A	A	A	A	A	A	A	A	A	A	A	A	A	A	A	A	A
E7_M5P95	0	1177000	A	A	A	A	A	A	A	A	A	A	A	A	A	A	A	A	A	A	A	A	A	A	A	A	A	A	A	A	A	A	A	A	A	A	A	A	A	A	A	A	A	A	A	A	A	A	A
E7_M5P96	0	1178000	A	A	A	B	A	A	B	B	A	A	A	A	A	A	A	B	A	A	A	A	A	B	A	B	B	B	B	A	A	A	A	A	B	B	A	A	A	A	A	A	A	A	A	A	A	A	A
E7_M5P97	0	1179000	A	A	A	B	A	B	B	A	A	A	A	A	B	A	A	A	A	A	A	A	A	B	A	A	A	B	B	A	A	A	A	A	B	B	B	B	A	A	A	A	A	A	A	A	A	A	A
E7_M5P98	0	1180000	A	A	A	B	A	A	B	A	A	A	A	B	B	A	B	B	A	B	A	B	A	B	A	A	A	A	A	A	A	A	A	A	A	A	A	A	A	A	A	A	A	A	A	A	A	A	A
E7_M5P99	0	1181000	A	A	A	A	A	A	A	A	A	A	A	A	A	A	A	A	A	A	A	A	A	A	A	A	A	A	A	A	A	A	A	A	A	A	A	A	A	B	A	A	A	A	A	A	A	A	A
E7_M8P1	0	1182000	B	B	B	B	B	A	A	A	A	A	A	A	A	A	A	A	A	A	A	A	B	B	A	B	A	B	A	A	B	B	B	B	B	A	A	B	B	A	A	A	A	A	A	A	A	A	A
E7_M8P10	0	1183000	B	B	B	B	B	B	A	B	B	B	B	A	A	A	B	B	A	B	A	B	B	B	B	B	B	B	B	B	B	B	B	B	B	B	B	B	B	B	B	B	B	B	B	B	B	B	B
E7_M8P100	0	1184000	A	A	A	A	A	A	A	A	A	A	A	A	A	A	A	A	A	A	A	A	A	A	A	A	A	A	A	A	A	A	A	A	A	A	A	A	A	A	A	A	A	A	A	A	A	A	A
E7_M8P101	0	1185000	B	B	B	B	B	B	B	B	B	A	A	B	B	B	A	B	B	B	A	B	B	B	B	B	B	B	B	B	B	B	B	B	B	A	B	B	B	B	B	B	B	B	B	B	B	B	B
E7_M8P102	0	1186000	B	B	B	B	B	B	A	B	B	A	A	B	B	B	A	B	B	B	A	B	B	B	B	B	B	B	B	B	B	B	B	B	B	A	B	B	B	B	B	B	B	B	B	B	B	B	B
E7_M8P103	0	1187000	A	A	A	A	A	A	A	A	A	A	A	A	A	A	A	A	A	A	A	A	A	A	A	A	A	A	A	A	A	A	A	A	A	A	A	A	A	A	A	A	A	A	A	A	A	A	A
E7_M8P104	0	1188000	B	B	B	B	B	B	A	B	B	A	A	B	B	B	A	B	B	B	A	B	B	B	B	B	B	B	B	B	B	B	B	B	B	B	B	B	B	B	B	B	B	B	B	B	B	B	B
E7_M8P105	0	1189000	B	B	B	B	B	A	A	A	A	A	A	A	A	A	A	A	A	A	A	A	B	B	A	A	A	A	A	A	A	A	A	A	A	A	A	A	A	A	A	A	A	A	A	A	A	A	A
E7_M8P106	0	1190000	B	B	B	B	B	B	B	B	B	A	A	B	B	B	A	B	B	B	A	B	B	B	B	B	B	B	B	B	B	B	B	B	B	B	B	B	B	B	B	B	B	B	B	B	B	B	B
E7_M8P107	0	1191000	B	B	B	B	B	A	A	A	A	A	A	A	A	A	A	A	A	A	A	A	B	A	A	B	A	A	A	A	A	A	B	A	B	A	A	A	B	A	A	A	A	A	A	A	A	A	B
E7_M8P108	0	1192000	A	A	A	A	B	B	A	A	A	A	A	A	A	A	A	A	B	A	A	A	A	A	A	B	A	A	A	A	B	A	A	A	B	A	A	A	B	A	A	A	A	A	A	A	A	B	A
E7_M8P109	0	1193000	A	A	A	A	B	B	A	A	A	A	A	A	A	A	A	A	B	A	A	A	A	A	B	B	A	A	A	A	B	A	A	A	A	A	A	A	A	A	A	B	A	A	A	A	A	B	B
E7_M8P11	0	1194000	A	A	B	B	A	B	A	B	B	B	B	A	A	A	B	B	A	B	A	B	B	B	A	A	A	B	B	B	B	B	B	B	B	B	B	A	B	B	A	B	B	B	B	B	A	B	B
E7_M8P110	0	1195000	A	A	A	A	A	A	A	A	A	A	A	A	A	A	A	A	A	A	A	A	A	A	A	B	A	A	A	A	A	A	A	A	A	A	A	A	A	A	A	A	A	A	A	A	A	A	A
E7_M8P111	0	1196000	A	A	A	A	A	A	A	A	A	A	A	A	A	A	A	A	A	A	A	A	A	A	A	B	A	A	A	A	A	B	A	A	A	A	A	A	A	A	A	A	A	A	A	A	A	A	A
E7_M8P112	0	1197000	A	A	A	A	A	A	A	A	A	A	A	A	A	A	A	A	A	A	A	A	A	A	B	B	A	A	A	A	A	B	A	A	A	A	A	A	A	B	B	B	B	B	A	A	A	A	A
E7_M8P113	0	1198000	B	B	B	B	B	B	A	B	B	B	B	A	B	B	B	B	B	B	B	B	B	B	B	B	B	B	B	B	B	B	B	B	B	B	B	B	B	B	B	B	B	B	B	B	B	B	B
E7_M8P114	0	1199000	B	B	B	B	B	B	B	B	B	B	B	A	B	B	B	B	B	B	B	B	B	B	B	B	B	B	B	B	B	B	B	B	B	B	B	B	B	B	B	B	B	B	B	B	B	B	B
E7_M8P115	0	1200000	B	B	B	B	B	B	A	B	B	B	B	A	B	B	B	B	B	B	B	B	B	B	B	A	B	B	B	B	B	B	B	B	B	B	B	B	B	B	B	B	B	B	B	B	B	B	B
E7_M8P116	0	1201000	A	A	A	A	A	A	A	A	A	A	A	A	A	A	A	A	A	A	A	A	A	A	A	A	A	A	A	B	B	A	A	B	A	A	B	B	B	A	B	A	A	A	A	A	A	A	A
E7_M8P117	0	1202000	A	A	A	A	A	A	A	A	A	A	A	A	A	A	A	A	A	A	A	A	A	A	A	A	A	A	A	B	A	A	A	A	A	A	B	B	A	A	A	B	A	A	A	A	A	A	B
E7_M8P118	0	1203000	A	A	A	A	A	A	A	A	A	A	A	A	A	A	A	A	A	A	A	A	A	A	A	A	A	A	A	A	A	A	A	A	A	A	B	B	A	A	A	A	A	A	A	A	A	A	A
E7_M8P119	0	1204000	A	A	A	A	A	A	A	A	A	A	A	A	A	A	A	A	A	A	A	A	A	A	B	B	B	B	A	A	B	B	B	B	B	A	B	B	B	A	A	A	A	A	A	A	A	A	A
E7_M8P12	0	1205000	A	B	B	B	A	B	A	B	B	B	B	A	A	A	B	B	A	B	A	B	A	B	B	A	A	B	B	B	B	B	B	B	B	B	B	A	B	B	B	B	B	B	B	B	B	B	B
E7_M8P120	0	1206000	A	A	A	A	B	A	A	A	A	A	A	A	A	A	A	A	A	A	A	A	A	A	A	A	A	A	A	A	A	A	A	A	A	A	A	A	A	A	A	B	A	A	A	A	A	A	A
E7_M8P121	0	1207000	A	A	A	A	A	A	A	A	A	A	A	A	A	A	A	A	A	A	A	A	A	A	A	A	A	A	A	A	A	A	A	A	A	A	A	A	A	A	A	B	A	A	A	A	A	A	A
E7_M8P122	0	1208000	A	A	A	A	A	A	A	A	A	A	A	A	A	A	A	A	A	A	A	A	A	A	A	A	A	A	A	A	A	A	A	A	A	A	A	A	A	A	A	A	A	A	A	A	A	A	A
E7_M8P123	0	1209000	A	A	A	A	A	A	A	A	A	A	A	A	A	A	A	A	A	A	A	A	A	A	A	B	B	B	A	A	B	B	B	B	B	A	B	B	B	A	A	A	A	A	A	A	A	A	A
E7_M8P124	0	1210000	A	A	A	A	A	A	A	A	A	A	A	A	A	A	A	A	A	A	A	A	A	A	A	B	B	B	A	A	B	B	B	B	B	A	B	B	B	A	A	A	A	A	A	A	A	A	A
E7_M8P125	0	1211000	A	A	A	A	A	A	A	A	A	A	A	A	A	A	A	A	A	A	A	A	A	A	A	A	A	A	A	A	A	A	A	A	A	A	A	A	A	A	A	A	A	A	A	A	A	A	A
E7_M8P126	0	1212000	B	B	B	B	B	B	A	B	B	B	B	B	B	B	B	B	B	B	B	B	A	B	B	B	B	A	B	B	B	B	B	A	B	A	B	B	B	B	B	B	B	B	B	B	B	B	B
E7_M8P127	0	1213000	B	B	B	B	B	B	B	B	B	B	B	B	B	B	B	B	B	B	B	B	A	B	B	B	B	A	B	B	B	B	B	A	B	A	B	B	B	B	B	B	B	A	B	B	B	B	B
E7_M8P128	0	1214000	A	A	A	A	A	A	A	A	A	A	A	A	A	A	A	A	A	A	A	A	A	A	A	B	A	A	A	A	B	A	B	A	A	A	A	B	A	A	A	A	A	B	B	A	A	A	A
E7_M8P129	0	1215000	A	A	B	B	B	B	A	B	B	B	B	B	B	B	B	B	B	B	B	B	B	B	B	B	B	B	B	B	B	B	B	B	B	A	B	B	B	B	B	B	B	B	B	B	B	B	B
E7_M8P13	0	1216000	B	B	B	B	A	A	A	A	A	A	A	A	A	A	A	A	A	A	A	A	A	B	B	A	B	A	B	A	B	B	B	B	A	B	B	B	B	B	B	B	B	B	B	B	A	A	B
E7_M8P130	0	1217000	A	A	A	A	A	B	A	A	A	A	B	A	A	A	A	A	A	A	A	A	A	A	A	A	A	A	B	B	A	A	A	A	A	A	A	A	A	A	A	A	A	A	A	A	A	A	A
E7_M8P131	0	1218000	A	A	B	A	A	B	A	B	B	B	B	B	B	B	B	B	B	B	B	B	B	B	A	B	B	B	B	B	B	B	B	B	B	A	B	B	B	A	A	A	A	A	A	A	A	A	A
E7_M8P132	0	1219000	A	A	A	A	A	A	A	A	A	A	A	A	A	A	A	A	A	A	A	A	A	A	A	A	A	A	A	A	A	A	A	A	A	A	A	A	A	A	A	A	A	A	A	A	A	A	A
E7_M8P133	0	1220000	A	A	A	A	A	A	A	A	A	A	A	A	A	A	A	A	A	A	A	A	A	A	A	A	A	A	A	A	A	A	A	A	A	A	A	A	A	A	A	A	A	A	A	A	A	A	A
E7_M8P134	0	1221000	A	A	A	A	A	B	A	A	A	A	A	A	A	A	A	A	A	A	A	A	A	A	A	A	A	A	A	A	A	A	A	A	A	A	A	A	A	A	A	A	A	A	A	A	A	A	A
E7_M8P135	0	1222000	A	A	A	A	A	B	A	A	A	A	A	A	A	A	A	A	A	A	A	A	A	A	A	A	B	A	A	A	A	B	B	B	B	A	B	B	B	A	A	A	A	A	A	A	A	A	A
E7_M8P136	0	1223000	A	A	A	A	A	A	A	A	A	A	A	A	A	A	A	A	A	A	A	A	A	A	A	A	A	A	A	A	A	A	A	A	A	A	A	A	A	A	A	A	A	A	A	A	A	A	A
E7_M8P137	0	1224000	B	B	B	B	B	B	B	B	B	A	B	B	B	B	A	B	B	A	B	B	A	B	B	B	B	A	B	A	B	B	A	A	B	A	B	B	B	B	A	B	B	B	B	B	B	B	B
E7_M8P138	0	1225000	B	B	B	B	B	B	A	B	B	A	B	B	B	B	A	B	B	A	B	B	A	B	B	B	B	A	B	A	B	B	A	A	B	A	B	B	B	B	A	B	B	B	B	B	B	B	B
E7_M8P139	0	1226000	A	A	A	A	A	A	A	A	A	A	A	A	A	A	A	A	A	A	A	A	A	A	A	A	A	B	A	A	A	A	A	A	A	A	B	B	A	A	A	A	A	A	A	A	A	A	A
E7_M8P14	0	1227000	B	B	A	B	A	A	A	A	A	A	A	A	A	A	A	A	A	A	A	A	A	B	A	A	A	B	A	A	A	B	B	B	B	A	B	A	B	A	A	A	A	A	A	B	A	A	B
E7_M8P140	0	1228000	A	A	A	A	A	A	A	A	A	A	A	A	A	A	A	A	A	A	A	A	A	A	A	A	A	A	A	A	A	A	A	B	A	A	A	A	B	A	A	A	A	B	A	A	B	A	A
E7_M8P141	0	1229000	A	A	A	A	A	A	A	A	A	A	A	A	A	A	A	A	A	A	A	A	A	A	A	A	A	A	A	A	A	A	A	A	A	A	A	A	A	A	A	A	A	A	A	A	A	A	A
E7_M8P142	0	1230000	B	B	B	B	B	A	B	A	A	A	A	B	A	A	A	B	B	A	A	B	B	B	B	B	B	B	A	A	B	B	B	B	B	A	B	B	B	B	B	B	B	B	B	B	B	B	B
E7_M8P143	0	1231000	A	A	A	A	A	A	A	A	A	A	A	A	A	A	A	A	A	A	A	A	A	A	A	A	A	A	A	A	A	A	A	A	A	A	A	B	A	A	A	A	A	A	A	A	A	A	A
E7_M8P144	0	1232000	A	A	A	A	A	A	A	A	A	A	A	B	A	A	A	B	B	A	A	B	A	A	A	B	A	A	A	A	B	B	A	A	B	A	B	B	B	A	B	B	B	A	B	A	A	A	A
E7_M8P145	0	1233000	A	A	A	A	A	A	A	A	A	A	A	A	A	A	A	A	A	A	A	A	A	A	A	B	A	A	A	A	B	B	A	B	B	A	B	B	A	A	A	A	A	A	A	A	A	A	A
E7_M8P146	0	1234000	A	A	A	A	A	A	A	A	A	A	A	A	A	A	A	A	A	A	A	A	A	A	A	A	A	A	A	A	A	A	B	A	B	A	A	A	A	A	A	A	A	A	A	A	A	B	B
E7_M8P147	0	1235000	B	B	B	B	B	A	B	A	A	A	B	B	A	A	A	B	A	A	A	A	B	B	B	A	A	B	A	A	B	A	A	B	B	A	B	A	B	B	A	B	B	B	A	B	A	B	B
E7_M8P148	0	1236000	A	A	A	A	A	A	A	A	A	A	B	B	A	A	A	B	A	A	A	A	A	A	A	A	A	A	A	A	A	A	A	A	A	A	A	A	A	A	A	A	A	A	A	A	A	A	A
E7_M8P149	0	1237000	A	A	A	A	A	A	A	A	A	A	B	B	A	A	A	B	A	A	A	A	A	A	A	A	A	A	A	A	A	A	A	A	A	A	A	A	A	A	A	A	A	A	A	A	A	A	A
E7_M8P15	0	1238000	A	A	A	A	A	B	A	B	B	B	B	A	A	A	B	B	A	B	A	B	A	A	B	A	A	A	B	B	A	A	A	A	A	B	A	A	A	A	A	A	A	A	A	A	A	A	A
E7_M8P150	0	1239000	B	B	A	B	A	A	A	A	A	A	B	B	A	A	A	B	A	A	A	A	A	A	B	B	B	A	A	A	B	B	B	B	B	A	B	B	B	B	B	B	B	B	B	B	A	A	B
E7_M8P151	0	1240000	A	A	A	A	A	A	A	A	A	A	A	A	A	A	A	A	A	A	A	A	A	A	A	A	A	A	A	A	A	A	A	A	A	A	A	A	B	B	A	A	A	A	A	A	A	A	B
E7_M8P152	0	1241000	A	A	A	A	A	A	A	A	A	A	A	A	A	A	A	A	A	A	A	A	A	A	A	A	A	A	A	A	A	A	A	A	A	A	A	A	B	B	A	A	A	A	A	A	A	A	B
E7_M8P153	0	1242000	A	A	A	A	A	A	A	A	A	A	A	A	A	A	A	A	A	A	A	A	A	A	A	B	A	A	A	A	A	A	B	B	B	A	B	B	B	A	A	A	A	A	A	A	A	A	A
E7_M8P154	0	1243000	A	A	A	A	A	B	A	B	B	B	B	B	B	B	B	B	B	B	B	B	A	A	A	B	B	B	B	B	B	B	B	B	B	B	B	B	B	A	A	A	B	A	A	A	A	A	A
E7_M8P155	0	1244000	B	B	B	B	B	B	B	B	B	B	B	B	B	B	B	B	B	B	B	B	B	B	B	B	B	B	B	B	B	B	B	B	B	B	B	B	B	B	B	B	B	B	B	B	B	B	B
E7_M8P156	0	1245000	B	B	B	B	B	A	A	A	A	A	A	A	A	A	A	A	A	A	A	A	B	B	A	A	A	A	A	A	A	A	A	A	B	A	A	A	A	A	A	A	A	A	A	A	A	A	A
E7_M8P157	0	1246000	A	A	A	A	A	A	A	A	A	A	A	A	A	A	A	A	A	A	A	A	A	A	A	A	A	A	A	A	A	A	A	A	A	A	A	A	A	A	A	A	A	A	A	A	A	A	A
E7_M8P158	0	1247000	A	A	A	A	A	A	A	A	A	A	A	A	A	A	A	A	A	A	A	A	A	B	A	A	A	A	A	A	A	A	A	A	A	A	A	A	A	A	A	A	A	A	A	A	A	A	A
E7_M8P159	0	1248000	A	A	A	A	A	A	A	A	A	A	A	A	A	A	A	A	A	A	A	A	A	B	A	A	A	A	A	A	A	A	A	A	A	A	A	A	A	A	A	A	A	A	A	A	A	A	A
E7_M8P16	0	1249000	A	A	A	A	A	B	A	B	B	B	A	A	A	A	A	A	A	B	A	A	A	A	B	A	A	A	B	A	A	A	A	A	A	B	A	A	B	A	A	A	A	A	A	A	A	A	A
E7_M8P160	0	1250000	A	A	A	A	A	A	A	A	A	A	A	A	A	A	A	A	A	A	A	A	A	A	A	A	A	A	A	A	A	A	A	A	A	A	A	A	A	A	A	A	A	A	A	A	A	A	A
E7_M8P161	0	1251000	A	A	A	A	A	A	A	A	A	A	A	A	A	A	A	A	A	A	A	A	A	A	B	B	A	A	A	A	A	A	A	A	A	A	A	A	A	A	A	A	A	A	A	A	A	A	A
E7_M8P162	0	1252000	A	A	A	A	A	B	A	B	B	B	B	B	B	B	B	B	B	B	B	B	A	A	A	B	A	A	B	B	A	A	A	A	A	B	A	A	A	A	A	A	A	A	A	A	A	A	A
E7_M8P163	0	1253000	B	B	B	B	A	B	A	B	B	B	B	B	B	B	B	B	B	B	B	B	B	A	B	B	B	B	B	B	B	B	B	B	B	B	B	B	B	B	B	B	B	B	B	B	B	B	B
E7_M8P164	0	1254000	A	A	A	A	A	A	A	A	A	A	A	A	A	A	A	A	A	A	A	A	A	A	A	A	A	A	A	A	A	A	A	A	A	A	A	A	A	A	A	A	A	A	A	A	A	A	A
E7_M8P165	0	1255000	A	A	A	A	A	A	A	A	A	A	A	A	A	A	A	A	A	A	A	A	A	A	A	A	A	A	A	A	A	A	A	A	A	A	A	A	A	A	A	A	A	A	A	A	A	A	A
E7_M8P166	0	1256000	B	B	B	B	B	B	A	A	A	A	B	A	A	A	A	A	A	A	A	A	B	B	B	B	B	B	B	B	B	B	B	B	B	B	B	B	B	A	A	A	A	A	A	A	A	A	A
E7_M8P167	0	1257000	A	A	A	A	A	B	A	A	A	A	B	A	A	A	A	A	A	A	A	A	A	A	A	A	A	A	B	B	A	A	A	A	A	B	A	A	A	A	A	A	A	A	A	A	A	A	A
E7_M8P168	0	1258000	B	B	B	B	B	B	B	A	A	A	B	A	A	A	A	A	A	A	A	A	B	B	B	B	B	B	B	B	B	B	B	B	B	B	B	B	B	B	B	B	B	B	B	B	A	B	B
E7_M8P169	0	1259000	B	B	B	B	B	B	A	A	A	A	B	A	A	A	A	A	A	A	A	A	B	B	B	B	B	B	B	B	B	B	B	B	B	A	B	B	B	B	A	B	B	B	A	B	A	B	B
E7_M8P17	0	1260000	A	A	A	A	A	A	A	A	A	A	A	A	A	A	A	A	A	A	A	A	A	A	B	A	A	A	A	A	A	A	A	A	A	A	A	A	A	B	B	B	A	B	B	A	A	B	A
E7_M8P170	0	1261000	A	A	A	A	A	A	A	A	A	A	A	A	A	A	A	A	A	A	A	A	A	A	A	A	A	A	A	A	A	A	A	A	A	A	A	A	A	A	B	A	A	A	A	A	A	A	B
E7_M8P171	0	1262000	A	A	A	A	A	A	A	A	A	A	A	A	A	A	A	A	A	A	A	A	A	A	A	A	A	A	A	A	A	A	A	A	B	A	A	A	B	A	A	A	A	A	A	A	A	A	A
E7_M8P172	0	1263000	B	B	B	B	B	A	A	A	A	A	A	A	A	A	A	A	A	A	A	A	B	B	B	B	B	A	A	A	B	B	B	B	B	A	A	B	B	B	B	B	B	B	B	B	A	B	B
E7_M8P173	0	1264000	B	B	B	B	B	A	A	A	A	A	A	A	A	A	A	A	A	A	A	A	B	B	B	B	B	A	A	A	B	B	B	B	B	A	A	B	B	B	B	B	B	B	B	B	A	B	B
E7_M8P174	0	1265000	A	A	A	A	A	A	A	A	A	A	A	A	A	A	A	A	A	A	A	A	A	A	A	A	A	A	A	A	A	A	A	A	A	A	A	A	A	A	A	A	A	A	A	A	A	A	A
E7_M8P175	0	1266000	A	A	B	A	B	A	B	A	A	A	A	A	A	A	A	A	A	A	A	A	B	A	A	A	A	A	A	A	A	A	A	A	A	A	A	A	A	A	B	A	A	A	A	A	A	A	A
E7_M8P176	0	1267000	A	A	A	A	A	A	A	A	A	A	A	A	A	A	A	A	A	A	A	A	A	A	A	A	A	A	A	A	A	A	A	A	A	A	A	A	A	A	A	A	A	A	A	A	A	A	A
E7_M8P177	0	1268000	A	A	A	A	A	A	A	A	A	A	A	A	A	A	A	A	A	A	A	A	A	A	A	A	A	A	A	A	A	A	A	A	A	A	A	A	A	A	A	A	A	A	A	A	A	A	A
E7_M8P178	0	1269000	A	A	A	A	A	A	A	A	A	A	A	A	A	A	A	A	A	A	A	A	A	A	A	A	A	A	A	A	A	A	A	A	A	A	A	A	A	A	A	A	A	A	A	A	A	A	A
E7_M8P18	0	1270000	A	A	A	A	A	A	A	A	A	A	A	A	A	A	A	A	A	A	A	A	A	A	A	A	A	A	A	A	A	A	A	A	A	A	A	A	A	A	A	A	A	B	A	A	A	A	A
E7_M8P19	0	1271000	A	A	A	A	A	A	A	A	A	A	A	A	A	A	A	A	A	A	A	A	A	A	A	B	B	B	A	A	B	B	B	B	B	A	B	B	B	A	A	A	A	A	A	A	A	A	A
E7_M8P2	0	1272000	B	B	B	B	B	B	B	B	B	B	A	A	A	A	B	B	A	B	A	B	A	A	A	A	A	B	B	A	B	B	B	B	B	B	B	A	B	B	B	A	B	B	A	B	A	A	B
E7_M8P20	0	1273000	A	A	A	A	A	B	A	B	B	B	A	A	A	A	A	B	A	B	A	B	A	A	A	A	A	A	B	A	A	A	A	A	A	A	A	A	A	A	A	A	A	A	A	A	A	A	A
E7_M8P21	0	1274000	B	B	B	B	B	B	B	B	B	B	A	A	A	A	A	B	A	B	A	A	B	B	B	B	B	B	B	A	B	B	B	B	B	A	B	B	B	B	B	B	B	B	B	B	B	B	B
E7_M8P22	0	1275000	B	B	B	B	B	B	B	A	A	A	A	A	A	A	A	A	A	A	A	B	B	B	B	A	B	B	A	A	B	B	B	B	B	A	B	B	B	B	B	B	B	B	B	B	B	B	B
E7_M8P23	0	1276000	A	A	A	A	A	B	A	A	B	A	B	A	A	B	A	B	B	B	A	B	A	A	A	A	A	A	B	B	A	A	B	A	B	A	A	A	A	A	A	B	A	A	B	B	A	A	A
E7_M8P24	0	1277000	A	A	B	A	B	A	A	A	B	A	A	A	A	B	A	A	A	A	A	A	A	A	A	A	A	A	B	A	A	A	A	A	A	A	A	A	A	B	B	B	A	A	A	A	A	A	A
E7_M8P25	0	1278000	A	A	A	A	A	A	A	A	B	A	A	A	A	B	A	A	A	A	A	A	A	A	B	A	B	A	B	A	A	B	A	A	A	A	A	A	B	A	A	B	A	A	A	A	A	A	A
E7_M8P26	0	1279000	A	A	A	B	A	A	A	A	A	A	A	A	A	A	A	A	A	A	A	A	A	A	B	A	A	A	B	A	A	A	A	A	A	A	A	A	A	A	A	B	A	A	A	A	A	A	A
E7_M8P27	0	1280000	A	A	A	A	A	A	A	A	A	A	A	A	A	A	A	A	A	A	A	A	A	A	B	A	A	A	B	A	A	A	A	A	A	A	A	A	A	A	A	B	A	A	A	A	A	A	A
E7_M8P28	0	1281000	B	B	A	B	A	A	A	A	A	A	A	A	A	A	A	A	A	A	A	A	A	A	A	B	A	A	A	A	A	A	A	A	B	A	A	A	B	A	A	A	A	A	A	A	A	A	A
E7_M8P29	0	1282000	B	B	B	B	B	B	A	B	B	B	B	B	B	B	B	B	B	B	B	B	B	B	B	B	B	B	B	B	B	B	B	B	B	B	B	B	B	B	B	B	B	B	B	B	B	B	B
E7_M8P3	0	1283000	A	A	A	A	B	B	B	B	B	B	A	A	A	A	A	B	A	B	A	A	A	A	A	A	A	B	B	A	A	A	A	B	A	B	A	A	A	A	A	A	B	B	A	A	A	A	A
E7_M8P30	0	1284000	B	B	B	B	B	B	B	B	B	B	B	B	B	B	B	B	B	B	B	B	B	B	B	B	B	B	B	B	B	B	B	B	B	B	B	B	B	B	B	B	B	B	B	B	B	B	B
E7_M8P31	0	1285000	A	A	B	B	B	A	A	A	A	A	A	A	A	A	A	A	A	A	A	A	B	B	A	A	A	A	A	A	B	A	A	A	A	A	A	A	A	B	A	A	B	A	A	A	A	A	B
E7_M8P32	0	1286000	B	B	B	B	B	A	A	A	A	A	A	A	A	A	A	A	A	A	A	A	B	A	A	A	B	A	A	A	B	B	B	A	B	A	A	A	B	B	A	B	B	A	A	A	A	B	B
E7_M8P33	0	1287000	B	B	B	B	B	A	A	A	A	A	A	A	A	A	A	A	A	A	A	A	B	A	A	A	B	A	B	A	B	B	B	A	B	B	A	A	B	B	A	B	B	A	A	A	A	B	B
E7_M8P34	0	1288000	B	B	B	B	B	B	A	B	B	A	B	B	A	B	A	B	B	B	A	B	A	B	A	B	B	B	B	B	B	B	B	B	B	A	B	B	B	B	B	B	B	B	A	B	B	B	B
E7_M8P35	0	1289000	A	A	A	A	A	A	A	A	A	A	A	A	A	A	A	A	A	A	A	A	A	A	A	A	A	A	A	A	A	A	A	A	A	A	A	A	A	A	A	A	A	A	A	A	A	A	A
E7_M8P36	0	1290000	B	B	B	B	B	B	B	B	B	B	B	B	B	B	B	B	B	B	A	B	B	B	B	B	B	B	B	B	B	B	B	B	B	A	B	B	B	B	B	B	B	B	B	B	B	B	B
E7_M8P37	0	1291000	B	B	B	B	B	B	B	B	B	B	B	A	A	B	A	B	A	A	A	B	B	B	B	B	B	B	B	A	B	B	B	B	B	A	B	B	B	B	B	B	B	B	B	B	B	A	B
E7_M8P38	0	1292000	A	A	A	A	A	B	A	A	B	A	B	A	A	B	A	B	A	A	A	B	A	A	A	A	A	A	B	B	A	A	A	B	A	A	B	A	B	A	A	A	A	A	A	A	A	A	A
E7_M8P39	0	1293000	B	B	A	B	A	A	A	A	B	A	A	A	A	A	A	B	A	A	A	B	A	A	A	A	A	A	B	A	B	A	A	A	B	A	A	A	A	A	A	A	A	A	A	A	A	A	A
E7_M8P4	0	1294000	B	B	B	B	B	B	B	B	B	B	B	A	A	A	B	B	A	B	A	B	B	B	B	A	B	B	B	B	B	B	B	B	B	B	B	B	A	B	B	B	B	B	A	B	A	A	B
E7_M8P40	0	1295000	A	A	A	A	A	A	A	A	B	A	A	A	A	A	A	B	A	A	A	B	A	A	A	A	A	A	B	A	B	A	A	A	B	A	A	A	A	A	A	A	A	A	A	A	A	A	A
E7_M8P41	0	1296000	A	A	A	A	A	A	A	A	A	A	A	A	A	A	A	A	A	A	A	A	A	A	A	A	A	A	A	A	B	A	A	A	B	A	A	A	A	A	B	A	A	A	A	A	A	B	A
E7_M8P42	0	1297000	A	A	A	A	B	A	A	A	A	A	A	A	A	A	A	A	A	A	A	A	A	B	A	B	B	B	A	A	B	B	B	B	B	A	B	B	B	B	B	B	A	B	B	B	B	B	B
E7_M8P43	0	1298000	A	A	A	A	B	A	A	A	A	A	A	A	A	A	A	A	A	A	A	A	A	B	A	B	B	B	A	A	B	B	B	B	B	A	B	B	B	B	B	B	A	B	B	B	B	B	B
E7_M8P44	0	1299000	B	B	B	B	B	B	A	B	B	B	B	A	A	B	B	B	B	B	A	B	B	B	B	B	B	B	B	B	B	B	B	B	B	B	B	B	B	B	B	B	B	B	B	B	B	B	B
E7_M8P45	0	1300000	B	B	B	B	B	B	B	B	B	B	B	A	A	B	B	B	A	B	A	B	B	B	B	B	B	B	B	B	B	B	B	B	B	B	B	B	B	B	B	B	B	B	B	B	B	B	B
E7_M8P46	0	1301000	B	B	B	B	B	B	B	B	B	B	B	B	B	B	B	B	B	B	B	B	B	B	B	B	B	B	B	B	B	B	B	B	B	A	B	B	B	B	B	B	B	B	B	B	B	B	B
E7_M8P47	0	1302000	A	A	A	A	A	A	A	A	A	A	A	A	A	A	A	A	A	A	A	A	A	A	A	A	A	B	A	A	B	A	A	A	A	A	A	B	A	B	B	B	B	B	B	B	A	A	A
E7_M8P48	0	1303000	A	A	A	A	A	A	A	A	A	A	A	A	A	A	A	A	A	A	A	A	A	A	A	A	A	B	A	A	B	A	A	A	A	A	A	B	A	A	A	A	A	A	A	A	A	A	B
E7_M8P49	0	1304000	B	B	B	B	B	B	A	A	B	A	A	B	A	B	A	B	B	A	A	B	B	B	B	B	B	B	B	B	A	B	B	B	B	A	B	B	A	B	B	B	B	B	B	B	A	A	B
E7_M8P5	0	1305000	B	B	B	B	B	A	A	A	A	A	A	A	A	A	A	A	A	A	A	A	B	B	B	A	B	B	A	A	B	B	B	B	B	A	B	B	A	B	B	B	B	B	A	B	A	A	B
E7_M8P50	0	1306000	A	A	A	A	A	A	A	A	A	A	A	A	A	A	A	A	A	A	A	A	A	A	A	A	A	A	A	A	A	B	A	A	A	A	B	A	A	A	A	A	A	A	A	A	A	A	A
E7_M8P51	0	1307000	A	A	A	A	A	B	A	A	B	A	B	B	A	B	A	B	B	A	A	B	A	B	A	A	A	A	B	B	A	B	A	A	A	A	B	A	A	B	B	B	B	B	B	B	A	B	B
E7_M8P52	0	1308000	A	A	A	A	A	B	A	B	B	A	B	B	A	B	B	B	B	A	B	B	A	A	B	A	A	B	B	A	A	B	B	B	B	B	B	B	B	A	B	A	A	A	B	A	A	A	A
E7_M8P53	0	1309000	A	A	A	A	A	B	A	B	B	A	B	B	A	B	B	B	B	A	A	B	A	A	A	A	A	A	B	A	B	A	B	B	A	B	B	A	A	A	A	B	A	A	A	A	A	A	B
E7_M8P54	0	1310000	A	A	A	A	A	A	A	A	A	A	A	A	A	A	A	A	A	A	A	A	A	A	A	B	A	A	A	A	A	A	A	A	A	A	A	B	A	A	A	A	A	A	A	A	A	A	A
E7_M8P55	0	1311000	A	A	A	A	A	A	A	A	A	A	A	A	A	A	A	A	A	A	A	A	A	A	A	B	A	A	A	A	A	A	A	A	A	A	A	A	A	A	A	A	A	A	A	A	A	A	B
E7_M8P56	0	1312000	B	B	B	B	B	B	B	B	B	B	B	A	B	B	A	B	B	B	A	B	B	B	B	B	B	B	B	B	B	B	B	B	B	A	B	B	B	B	B	B	B	B	B	B	B	B	B
E7_M8P57	0	1313000	B	B	B	B	B	B	B	B	B	B	B	B	B	B	A	B	B	B	B	B	B	B	B	B	B	B	B	B	B	B	B	B	B	B	B	B	B	B	B	B	B	B	B	B	B	B	B
E7_M8P58	0	1314000	B	B	B	A	B	B	A	B	B	A	B	A	A	B	B	B	A	A	A	B	B	B	B	B	B	B	B	B	B	B	B	B	B	A	B	B	B	B	B	B	B	B	B	B	B	B	B
E7_M8P59	0	1315000	B	B	B	B	B	B	B	B	B	A	B	A	A	B	B	B	A	A	A	B	B	B	B	A	B	B	B	B	B	B	B	B	B	A	B	B	B	B	B	B	B	B	B	B	B	B	B
E7_M8P6	0	1316000	A	A	A	A	A	A	A	B	A	A	A	A	A	A	A	A	A	A	A	A	A	A	A	A	A	A	A	A	A	A	A	A	A	A	A	A	A	A	A	A	A	A	A	A	A	A	A
E7_M8P60	0	1317000	A	A	A	A	B	A	A	A	A	A	A	A	A	A	A	A	A	A	A	A	A	A	A	A	A	B	A	A	A	B	B	B	A	A	B	B	B	B	A	B	A	A	B	A	A	B	B
E7_M8P61	0	1318000	A	A	A	A	A	A	A	A	A	A	A	A	A	A	A	A	A	A	A	A	A	A	A	B	B	A	A	A	B	B	A	B	B	A	B	B	B	B	B	B	B	B	B	B	B	B	B
E7_M8P62	0	1319000	A	A	A	A	A	A	A	A	A	A	A	A	A	A	A	A	A	A	A	A	A	A	B	B	B	A	A	A	B	B	A	B	B	A	B	B	B	B	B	B	B	B	B	B	B	B	B
E7_M8P63	0	1320000	B	B	B	B	B	B	B	B	B	B	B	B	B	B	B	B	B	B	B	B	B	B	B	B	B	B	B	B	B	B	B	B	B	B	B	B	B	B	B	B	B	B	B	B	B	B	B
E7_M8P64	0	1321000	B	B	B	B	B	B	A	B	B	B	B	B	B	B	B	B	B	B	B	B	B	B	A	B	B	B	B	B	B	B	B	B	B	B	B	B	B	B	B	B	B	B	A	A	A	B	A
E7_M8P65	0	1322000	A	B	B	A	B	B	A	B	A	A	B	B	A	B	A	B	B	B	A	B	B	B	A	B	A	A	A	B	B	B	B	A	A	A	B	A	B	A	A	A	A	A	A	A	A	A	A
E7_M8P66	0	1323000	A	A	A	A	A	A	A	A	A	A	A	A	A	A	A	A	A	A	A	A	A	A	A	A	A	A	A	A	A	A	A	A	A	A	A	A	A	A	A	A	A	A	A	A	A	A	A
E7_M8P67	0	1324000	A	A	A	A	B	A	A	A	A	A	A	B	A	A	A	B	A	A	A	B	A	A	A	B	B	B	B	A	A	B	B	B	B	A	B	B	B	B	B	B	B	B	B	B	B	B	B
E7_M8P68	0	1325000	A	A	A	A	B	A	A	A	A	A	A	A	A	A	A	A	A	A	A	A	A	A	A	A	A	A	A	A	A	A	A	A	A	A	A	A	A	B	A	A	B	A	A	A	A	B	B
E7_M8P69	0	1326000	B	B	B	B	B	B	A	B	B	B	B	B	B	B	B	B	B	B	A	B	B	B	B	B	B	B	B	B	B	B	B	B	B	B	B	B	B	B	B	B	B	B	B	B	B	B	B
E7_M8P7	0	1327000	B	B	B	B	B	A	A	A	A	A	A	A	A	A	A	A	A	A	A	A	B	B	B	B	B	B	A	A	B	B	B	B	B	A	B	B	B	B	B	B	B	B	A	B	A	B	B
E7_M8P70	0	1328000	A	A	A	A	A	A	A	A	A	A	A	A	A	A	A	A	A	A	A	A	A	A	A	A	A	A	A	A	A	A	A	A	A	A	A	A	A	A	A	A	A	A	A	A	A	A	A
E7_M8P71	0	1329000	B	B	B	B	B	B	B	B	B	B	B	B	B	B	B	B	B	B	B	B	B	B	B	B	B	B	B	B	B	B	B	B	B	B	B	B	B	B	B	B	B	B	B	B	B	B	B
E7_M8P72	0	1330000	A	A	A	A	A	A	A	A	A	A	A	A	A	A	A	A	A	A	A	A	A	A	A	A	A	A	A	A	A	A	A	A	A	A	A	A	A	A	A	A	A	A	A	A	A	A	A
E7_M8P73	0	1331000	A	A	A	A	A	A	A	A	A	A	A	A	A	A	A	A	A	A	A	A	A	A	A	A	A	A	A	A	A	A	A	A	A	A	A	A	A	A	A	A	A	A	A	A	A	A	A
E7_M8P74	0	1332000	B	B	B	B	B	B	B	B	B	A	B	B	B	B	B	B	B	B	B	B	B	B	B	B	B	B	B	B	B	B	B	B	B	A	B	B	B	B	B	B	B	B	B	B	B	B	B
E7_M8P75	0	1333000	B	B	B	B	B	B	B	B	B	A	B	B	B	B	B	B	B	B	B	B	B	B	B	B	B	B	B	B	B	B	A	B	B	B	B	B	B	B	B	B	B	B	B	B	B	B	B
E7_M8P76	0	1334000	B	B	B	B	B	B	B	B	B	B	B	B	B	B	B	B	B	B	B	B	B	B	B	B	B	B	B	B	B	B	B	B	B	B	B	B	B	B	B	B	B	B	B	B	B	B	B
E7_M8P77	0	1335000	B	B	B	B	B	B	B	B	B	B	B	B	B	B	B	B	A	B	B	B	B	B	B	B	B	B	B	B	B	B	B	B	B	A	B	B	B	B	B	B	B	B	B	B	B	B	B
E7_M8P78	0	1336000	B	B	B	B	B	B	A	B	B	B	B	B	B	B	B	B	A	B	B	B	B	B	B	B	B	A	B	B	B	B	B	B	B	A	B	B	B	B	B	B	B	B	B	B	B	B	B
E7_M8P79	0	1337000	B	B	A	B	A	A	A	A	A	A	A	A	A	A	A	A	A	A	A	A	A	A	A	B	A	A	A	A	A	A	B	A	B	A	A	A	B	A	A	B	A	B	A	B	A	B	B
E7_M8P8	0	1338000	A	A	B	A	A	B	A	B	B	B	B	A	A	A	B	B	A	B	A	B	A	B	A	A	A	A	B	B	A	A	A	A	B	B	A	A	A	A	A	A	A	A	A	A	A	A	A
E7_M8P80	0	1339000	B	B	B	B	B	B	B	B	B	B	B	B	B	B	B	B	B	B	B	B	B	B	B	B	B	B	B	B	B	B	B	B	B	A	B	B	B	B	B	B	B	B	B	B	B	B	B
E7_M8P81	0	1340000	B	B	B	B	B	B	A	B	B	B	B	B	B	B	B	B	B	B	B	B	B	B	B	B	B	B	B	B	B	B	B	B	B	A	B	B	B	B	B	B	B	B	B	B	B	B	B
E7_M8P82	0	1341000	A	A	A	B	A	A	A	A	A	A	A	A	A	A	A	A	A	A	A	A	A	A	A	A	A	A	B	B	B	A	B	A	B	A	A	B	B	A	B	A	B	A	A	A	A	B	A
E7_M8P83	0	1342000	B	B	B	B	B	B	A	B	B	B	B	B	B	B	B	B	B	B	B	B	B	B	B	B	B	B	A	B	B	B	B	B	B	A	B	B	B	B	B	B	B	B	B	B	B	B	B
E7_M8P84	0	1343000	A	A	B	A	B	A	A	A	A	A	A	A	A	A	A	A	A	A	A	A	B	A	A	B	A	A	A	A	B	B	A	B	B	A	B	A	B	A	A	A	A	A	A	A	A	A	A
E7_M8P85	0	1344000	A	A	A	A	A	A	A	A	A	A	A	A	A	A	A	A	A	A	A	A	A	A	A	A	A	A	A	B	A	B	A	A	A	A	A	A	A	A	A	A	A	A	A	A	A	A	A
E7_M8P86	0	1345000	B	B	B	B	B	B	B	B	B	B	B	B	B	B	B	B	B	B	B	B	B	B	B	B	B	B	B	B	B	B	B	B	B	B	B	B	B	B	B	B	B	B	B	B	B	B	B
E7_M8P87	0	1346000	A	A	A	A	A	A	A	A	A	A	A	A	A	A	A	A	A	A	A	A	A	A	A	B	A	A	A	A	A	A	A	A	A	A	A	A	A	A	A	B	A	A	B	B	A	B	A
E7_M8P88	0	1347000	A	A	A	A	A	A	A	A	A	A	A	A	A	A	A	A	A	A	A	A	A	A	A	A	A	A	A	A	A	A	A	A	A	A	A	A	A	A	A	A	A	A	A	A	A	A	A
E7_M8P89	0	1348000	A	A	A	A	A	A	A	A	A	A	A	A	A	A	A	A	A	A	A	A	A	A	A	A	A	A	A	A	A	A	B	A	B	A	A	A	B	A	A	A	A	A	A	A	A	A	A
E7_M8P9	0	1349000	A	A	B	A	A	A	A	A	A	B	A	A	A	A	A	A	A	A	A	A	A	A	A	A	A	B	A	A	B	B	A	A	A	A	A	A	A	B	A	A	A	A	A	A	A	A	A
E7_M8P90	0	1350000	A	A	A	A	A	A	A	A	A	A	A	A	A	A	A	A	A	A	A	A	A	A	A	A	A	A	A	A	A	A	A	A	B	A	A	A	B	A	A	A	A	A	A	A	A	A	A
E7_M8P91	0	1351000	B	B	B	B	B	B	B	A	B	A	B	B	A	B	A	B	A	B	A	B	B	B	B	B	A	B	B	B	B	B	B	B	B	A	B	B	B	B	B	B	B	B	B	B	A	B	B
E7_M8P92	0	1352000	A	A	A	A	A	A	A	A	A	A	A	A	A	A	A	A	A	A	A	A	A	A	A	A	A	A	A	A	A	A	A	A	A	A	A	A	A	A	A	A	A	A	A	A	A	A	A
E7_M8P93	0	1353000	B	B	B	B	B	B	B	A	B	A	B	B	A	B	A	B	A	B	A	B	B	B	B	B	A	B	B	B	B	B	B	B	B	A	B	B	B	B	B	B	B	B	B	B	A	B	B
E7_M8P94	0	1354000	A	A	A	A	A	A	A	A	A	A	A	A	A	A	A	A	A	A	A	A	A	A	A	A	A	A	A	A	A	A	A	A	A	A	A	A	A	A	A	A	A	A	A	A	A	A	A
E7_M8P95	0	1355000	B	B	B	B	B	B	B	A	B	A	B	B	B	B	B	A	A	B	A	B	B	B	B	B	A	A	B	B	B	B	A	B	B	A	B	A	B	B	A	B	B	B	B	B	B	B	B
E7_M8P96	0	1356000	B	B	B	B	B	B	A	A	A	A	A	B	B	A	A	B	B	A	B	A	B	B	B	A	A	A	A	A	A	B	A	A	B	A	B	B	A	B	B	B	B	B	B	B	A	B	B
E7_M8P97	0	1357000	A	A	A	A	A	A	A	A	A	A	A	A	A	A	A	A	A	A	A	A	A	A	A	A	A	A	A	A	A	A	A	A	A	A	A	A	A	A	A	A	A	A	A	A	A	A	A
E7_M8P98	0	1358000	A	A	A	A	A	A	A	A	A	A	A	A	A	A	A	A	A	A	A	A	A	A	A	A	A	A	A	A	A	A	A	A	A	A	A	A	A	A	A	A	A	A	B	A	A	A	A
E7_M8P99	0	1359000	A	A	A	A	A	A	A	A	A	A	A	A	A	A	A	A	A	A	A	A	A	A	A	B	A	A	A	A	A	A	A	A	A	A	A	A	B	A	A	A	A	A	A	A	A	A	B
[truncated: 189 more columns]

## Sheet: Trait
Name	AeriRoot	StaShape	InterShape	InterColUn	InterColEx	WaxBand	CorkyPat	GroCrack	GroRingShape	RootPri	BudShape	BudPlace	BudFurrow	AngLamCul	LamCol	Sheath	Hair	ShapeInAur	ShapeOuAur	Pith	Cotton	Fiber	Sugar	SeedlingR	TillerR	Height	Diameter	ProTiller	Grp1	Grp2	Grp3	Grp4	Grp5	Grp6
58N829	1	1	1	4	4	3	2	3	2	2	1	2	1	2	2	2	2	5	2	1	1	11.5	15.24	52.0833	292	238	2.83	37	0	0	0	1	0	0
66N2008	1	2	1	4	5	3	2	2	1	1	1	2	1	2	2	2	3	5	2	4	2	12.03	14.83	43.75	285.714	268	2.51	31	0	0	0	1	0	0
67N3184	1	1	4	1	2	3	1	1	1	2	6	1	1	1	1	3	2	5	2	1	1	12.85	13.07	51.5873	123.077	235	3.11333	24	0	0	0	1	0	0
78N465	1	1	4	5	2	2	1	1	2	2	6	2	1	2	1	2	3	5	1	1	1	10.18	11.87	47.619	90	195.293	2.80667	18	0	0	0	1	0	0
82-550	1	1	1	8	8	2	2	1	1	1	4	2	1	1	3	2	3	1	1	3	1	12.26	14.32	30.9524	80.7692	240.2	3.49	16	0	0	0	1	0	0
84-255-10	1	1	1	1	2	3	2	1	1	2	7	3	1	2	1	3	2	2	1	4	1	15.78	12.61	39.6825	74	250.333	2.85333	21	0	1	0	0	0	0
90-110-9	1	1	3	5	5	2	1	1	2	2	7	2	1	3	3	2	1	5	3	3	1	9.88	9.7	45.2381	68.4211	185.533	3.55333	17	0	0	0	1	0	0
95-105	1	1	4	1	2	3	1	1	2	2	6	2	1	1	1	3	4	1	2	2	1	15.84	15.87	45.8333	445.455	241	2.44	26	0	1	0	0	0	0
95H4001	1	2	6	4	2	2	3	1	1	1	4	2	1	3	1	1	1	3	3	1	1	14.77	14.73	54.1667	165.385	198	2.63333	22	0	1	0	0	0	0
95H4006	2	1	4	4	4	3	2	1	1	1	7	1	1	1	2	3	1	1	1	NA	NA	18.89	10.1	54.1667	446.154	311	1.68	74	0	1	0	0	0	0
95H4013	2	1	1	2	3	2	1	1	2	2	1	1	1	1	2	1	2	5	2	3	1	14.32	13.44	41.6667	505	250	2.46	28	0	1	0	0	0	0
95H4016	1	2	1	5	6	3	2	1	1	1	4	2	1	3	1	2	2	1	1	1	1	17.27	14.61	47.9167	221.739	217	2.38	32	0	1	0	0	0	0
95H4017	1	1	1	8	2	3	1	1	2	2	7	2	1	1	1	2	2	2	1	3	2	16.05	11.26	43.75	242.857	260	2.72	24	0	1	0	0	0	0
95H4020	1	2	1	4	6	3	3	1	1	2	4	1	1	1	1	1	1	5	1	4	2	20.15	14.04	85.4167	178.049	256	2.27	51	0	1	0	0	0	0
95H4021	1	2	1	4	8	3	2	1	1	2	6	2	1	1	2	1	2	1	1	4	2	11.92	13.34	54.1667	242.308	338	2.62	32	0	1	0	0	0	0
95H4022	1	2	6	5	7	3	1	1	2	1	1	1	2	3	1	2	1	1	1	1	1	18.05	12.25	70.8333	50	176	2.31	22	0	1	0	0	0	0
95H4033	1	1	6	5	7	3	2	1	2	1	4	1	1	3	1	3	1	5	1	2	1	17.7	15.22	60.4167	279.31	227	2.48	41	0	1	0	0	0	0
95H4035	1	1	1	4	7	3	1	1	1	1	3	2	1	3	1	2	2	5	1	2	1	20.93	14.47	43.75	333.333	179	2.01	36	0	1	0	0	0	0
95H4037	1	1	1	5	8	2	1	1	2	2	6	2	1	3	2	2	1	2	1	1	1	16.08	15.25	33.3333	256.25	202	2.43	23	0	1	0	0	0	0
95H4046	1	1	3	4	7	2	2	1	1	1	7	3	3	3	1	2	3	1	1	2	1	14.79	15.61	43.75	238.095	229	2.1	28	0	1	0	0	0	0
C1051-73	1	1	4	1	2	3	1	3	2	2	6	2	1	1	2	2	2	2	1	1	1	12.03	14.79	50	155.556	200.933	2.87333	14.6667	0	0	0	1	0	0
C266-70	1	2	6	2	7	3	3	1	1	1	6	1	2	3	1	2	2	2	1	1	1	11.96	11.24	39.6825	38	217.4	3.08	19.6667	0	0	0	1	0	0
CGZ8	1	2	1	4	4	2	1	1	2	1	7	1	1	2	1	3	2	5	1	2	1	12.37	14.79	45.2381	113.158	234.5	2.69	23.5	0	0	0	0	0	1
CP33-310	1	1	2	4	4	3	2	1	2	2	7	1	1	1	1	2	1	5	1	4	1	11.68	11.74	48.4127	114.754	227.2	3.05333	22	0	0	0	0	1	0
CP67-412	1	1	1	4	6	3	2	1	2	2	4	1	1	3	1	3	1	2	1	3	1	17.97	15.76	64.5833	187.097	172	2.41111	26	0	0	0	0	1	0
CP81-1302	1	1	4	4	4	3	1	1	1	2	6	1	1	1	2	2	2	5	2	3	1	11.76	14.8	52.0833	176	266	2.84	20	0	0	0	0	1	0
CP81-1405	1	2	6	4	5	3	3	1	1	1	7	2	1	1	1	2	1	5	2	3	1	12.91	16.21	52.381	93.1818	255	2.76	23.5	0	1	0	0	0	0
CP85-1382	1	1	1	5	6	3	1	1	1	2	4	2	2	1	2	2	1	1	1	3	1	13.22	14.73	50.7937	78.125	258.667	3.05333	18.6667	0	1	0	0	0	0
CP86-1633	1	1	4	5	6	2	1	1	2	2	7	2	1	2	2	2	2	5	2	1	1	12.51	14.98	79.1667	102.632	250	2.43	24	0	0	0	0	1	0
CP86-1644	1	2	1	5	6	2	1	1	1	2	7	2	2	2	2	3	1	1	1	4	2	21	12.98	70.8333	214.706	225	2.5	40	0	0	0	0	1	0
CP88-1546	1	1	1	5	4	2	1	1	2	2	7	3	1	2	1	2	1	5	2	2	1	12.35	16.09	44.4444	96.4286	219.133	2.84667	19.6667	0	0	0	0	1	0
CP88-1834	1	2	4	4	4	3	3	1	1	2	1	2	1	1	2	1	1	2	1	4	1	12.61	15.02	60.4167	251.724	252	2.75	40	0	0	0	0	1	0
CP89-2143	1	2	1	4	4	2	1	1	2	2	6	3	1	1	2	3	1	2	1	2	1	12.37	14.57	77.7778	114.286	235.333	2.88667	23.6667	0	0	0	0	1	0
CP89-2376	1	1	4	5	5	3	1	1	1	1	7	1	1	1	1	2	2	2	1	3	1	12.22	14.4	54.7619	98.5507	236.4	2.6	27	0	1	0	0	0	0
CP89-2377	1	1	4	4	6	3	1	1	1	1	4	1	1	3	1	2	2	1	1	4	1	12.75	13.28	24.6032	25.8065	205.8	2.74667	25	0	0	0	0	1	0
CP92-1641	1	1	1	8	7	3	2	1	1	1	4	1	2	1	1	3	2	2	2	2	1	10.31	12.96	36.5079	58.6957	211.067	2.8	22	0	0	0	0	1	0
CP94-1100	1	1	4	5	5	3	1	1	1	2	7	2	1	1	1	2	2	2	1	1	1	15.77	15.4	49.2063	74.1935	215	2.88	24.6667	0	0	0	0	1	0
CYT00-236	1	1	1	4	5	3	1	1	1	1	5	2	2	3	3	2	1	5	1	1	1	10.25	13.19	43.6508	112.727	195.933	3.01333	21	0	0	0	0	0	1
CYT79-177	1	1	4	8	8	3	1	1	2	2	7	2	1	1	1	3	1	2	1	2	1	14.4	13.14	36.5079	113.043	231.533	3.17333	16.3333	0	0	0	0	0	1
CYT86-368	1	1	4	2	2	3	1	1	2	2	7	2	1	2	1	1	2	5	1	1	1	10.81	13.49	48.4127	86.8852	229.4	2.94	19.3333	0	0	0	0	0	1
CYT93-159	1	1	1	5	4	3	2	1	2	2	6	2	1	1	3	3	1	2	1	2	1	11.95	12.68	43.6508	209.091	203.667	3.17333	19.6667	0	0	0	0	0	1
CYZ01-1413	1	1	4	5	6	3	1	1	1	2	1	1	1	2	2	2	2	2	1	1	1	12.95	15.12	64.5833	93.5484	251	2.8375	27	0	0	0	0	0	1
CYZ02-2332	1	1	4	4	4	3	2	1	1	2	6	2	2	1	2	3	1	5	1	1	1	11.97	15.46	58.3333	146.429	303	2.79	21	0	0	0	0	0	1
CYZ02-2511	1	1	1	5	4	3	1	1	2	2	7	2	1	2	1	2	2	2	1	1	1	17.23	15.55	62.5	93.3333	268	2.72	26	0	0	0	0	0	1
CYZ03-194	1	1	4	5	5	3	1	1	2	2	7	2	2	2	1	1	2	2	2	2	2	15.72	15.04	54.1667	157.692	277.6	2.49	31	0	0	0	0	0	1
CYZ03-258	1	1	1	5	7	3	1	1	1	2	7	1	2	1	1	3	2	5	1	1	1	12.42	15.45	72.9167	80	272	2.55	21	0	0	0	0	0	1
CYZ03-332	1	1	1	4	7	3	1	1	2	1	3	2	1	3	1	3	2	2	1	1	1	13.62	16.43	43.75	166.667	259.4	3.02222	19	0	0	0	0	0	1
CYZ03-45	1	1	4	4	4	3	2	1	1	1	7	2	1	2	1	3	1	2	1	1	1	13.64	14.53	66.6667	150	241.25	2.72	17	0	0	0	0	0	1
CYZ04-241	1	1	1	1	2	2	1	1	1	2	6	2	1	1	2	2	1	5	2	1	1	16.25	14.19	37.5	188.889	300	2.75	23	0	0	0	0	0	1
CYZ04-321	1	1	3	4	4	3	1	1	1	2	6	2	2	1	3	3	1	2	1	2	1	12.79	13.61	51.5873	109.231	215.933	2.93333	21	0	0	0	0	0	1
CYZ04-403	1	1	4	5	5	3	2	1	1	2	7	2	1	1	1	3	1	5	2	2	1	11.08	11.04	41.2698	63.4615	193.333	3.2	12.3333	0	0	0	0	0	1
CYZ04-488	1	1	1	5	5	3	1	1	2	1	6	2	1	2	2	3	1	2	2	1	1	12.49	14.8	54.1667	230.769	273	2.44	29	0	0	0	0	0	1
CYZ04-621	1	1	1	4	3	3	2	1	1	2	1	1	2	3	1	3	4	5	1	1	1	13.25	11.5	34.127	55.814	243.733	2.84667	28	0	0	0	0	0	1
CYZ04-622	1	1	1	5	6	3	1	1	1	1	4	1	1	1	1	3	4	5	1	1	1	14.23	14.52	42.0635	75.4717	246.8	3.01333	27	0	0	0	0	0	1
CYZ04-649	1	2	6	5	2	3	1	1	1	2	4	2	1	3	1	2	1	5	1	1	1	14.03	12.05	44.4444	119.643	275.933	2.42667	27.6667	0	0	0	0	0	1
CYZ04-724	1	1	6	4	2	3	3	1	1	1	8	2	1	3	1	2	2	2	2	1	1	15.1	17.02	56.25	88.8889	232	2.6	25	0	0	0	0	0	1
CYZ05-181	1	1	1	4	4	3	1	1	1	2	6	2	2	1	3	2	3	1	5	1	1	10.7	12.29	47.619	70	252.667	2.83333	26.6667	0	0	0	0	0	1
CYZ05-197	1	1	1	4	5	3	1	1	1	2	6	3	1	1	2	3	3	1	1	1	1	9.11	10.59	64.2857	55.5556	230.8	3.13	20	0	0	0	0	0	1
CYZ05-66	1	1	1	5	6	3	1	1	2	2	4	2	1	2	3	3	3	5	2	1	1	12.06	11.86	35.7143	93.3333	193	2.96	19	0	0	0	0	0	1
CYZ06-102	1	1	1	2	5	2	1	2	1	1	7	2	2	2	1	2	2	2	1	1	1	9.38	11.95	46.0317	87.931	223.533	2.94	21	0	0	0	0	0	1
CYZ06-267	1	1	1	1	2	3	1	1	1	2	1	1	2	1	3	1	3	5	1	1	1	14.93	14.17	44.4444	91.0714	245.333	2.92667	22.6667	0	0	0	0	0	1
CYZ06-407	1	1	1	4	2	3	3	1	1	1	6	3	1	2	1	2	4	2	1	1	1	12.09	12.32	60.7143	94.1176	240	2.98	29.6667	0	0	0	0	0	1
CYZ89-7	1	1	4	5	7	3	2	1	2	2	7	2	1	2	1	3	2	2	1	1	1	12.4	15.92	58.75	151.515	265	2.8	24	1	0	0	0	0	0
CYZ99-596	1	1	4	4	4	3	1	1	1	2	7	1	1	1	1	2	1	6	1	1	1	12.16	15.65	68.75	251.515	275	2.46	34	0	0	0	0	0	1
CYZ99-91	1	1	1	4	4	3	1	2	1	1	6	3	1	3	1	2	3	1	1	1	1	15.74	16.31	54.1667	123.077	251	2.875	24	0	0	0	0	0	1
FR00-097	1	1	1	4	7	3	3	1	1	2	6	3	2	3	1	2	2	5	2	2	1	11.59	13.09	36.9048	109.677	216.5	2.91	24.5	0	0	1	0	0	0
FR00-157	2	1	1	5	5	2	2	1	1	2	6	2	1	1	1	1	2	1	1	1	1	11.72	14.16	38.8889	68.3673	230.567	3.34667	13.5	0	0	1	0	0	0
FR00-183	1	1	4	2	3	2	1	1	2	2	7	1	1	1	1	2	1	1	1	3	1	14.66	11.24	46.8254	83.0508	223.8	2.75333	23.6667	0	0	1	0	0	0
FR00-188	1	2	4	4	5	3	2	1	1	2	6	2	1	1	3	2	1	1	1	2	1	9.59	12.53	28.5714	97.2222	199.4	2.98	8.66667	0	0	1	0	0	0
FR00-213	1	1	1	5	6	3	2	1	1	2	7	2	2	2	1	2	2	2	1	1	1	12.47	14.23	53.1746	95.5224	202.133	2.88	10	0	0	1	0	0	0
FR00-236	1	1	1	5	2	3	1	1	1	2	6	1	1	2	2	3	3	2	1	2	1	11.39	13.94	39.2857	110.606	229.4	2.825	20	0	0	1	0	0	0
FR00-247	1	1	4	4	4	3	1	2	2	2	2	3	1	1	1	3	1	2	1	1	1	14.54	11.92	35.7143	40	197	2.64667	11	0	0	1	0	0	0
FR00-282	2	1	1	4	4	3	2	1	2	2	7	2	1	1	1	2	2	2	1	1	2	11.99	10.35	33.3333	78.5714	168.733	3.24667	10.6667	0	0	1	0	0	0
FR00-301	1	1	4	5	4	3	2	1	1	2	1	3	2	1	3	3	4	5	1	3	1	20.73	9.1	39.6825	84	225.333	2.31333	18	0	0	1	0	0	0
FR00-303	1	2	1	5	5	3	2	1	1	2	6	2	1	2	1	1	3	1	1	1	1	9.3	12.4	42.8571	81.4815	221.333	3.5	16.6667	0	0	1	0	0	0
FR00-306	1	1	4	1	2	2	1	1	2	1	7	2	1	1	3	3	4	2	1	1	1	11.67	12.55	84.5238	97.1831	254	2.4	33.5	0	0	1	0	0	0
FR00-309	1	1	1	4	5	3	1	1	2	1	6	2	1	1	1	2	2	2	1	2	1	9.76	11.79	55.5556	131.429	200.267	2.66667	27.6667	0	0	1	0	0	0
FR01-003	1	1	1	5	2	3	1	1	2	2	7	2	1	1	1	2	1	2	1	1	1	10.13	13.28	34.127	60.4651	211	3.14	18.6667	0	0	1	0	0	0
FR83-1248	1	1	1	1	2	3	1	1	2	2	7	1	1	1	3	2	1	5	1	1	1	9.35	10.17	65.0794	189.024	200.4	2.94	23.3333	0	0	1	0	0	0
FR93-1066	1	1	1	5	6	2	1	1	1	2	7	1	1	2	1	2	1	2	1	1	1	16.61	13.31	52.0833	176	233	2.36	31	1	0	0	0	0	0
FR93-264	2	2	4	4	5	3	2	1	1	1	7	3	1	3	1	2	3	1	1	1	2	16	14.98	47.9167	26.087	268	2.74	31	1	0	0	0	0	0
FR93-316	1	2	1	5	6	3	2	1	1	2	6	2	1	2	2	2	2	1	1	1	1	16.63	13.44	66.6667	237.5	252	2.49	42	1	0	0	0	0	0
FR93-410	1	2	6	4	2	3	1	1	2	1	4	1	2	3	1	2	1	1	1	2	1	12.33	15.23	58.3333	207.143	232	2.28	37	1	0	0	0	0	0
FR93-439	1	1	6	4	8	3	1	1	2	2	7	2	2	1	1	3	1	5	2	1	1	17.72	15.34	70.8333	161.765	254	2.9	28	1	0	0	0	0	0
FR93-481	1	1	4	5	6	3	1	1	1	2	7	3	1	1	2	3	2	1	1	1	1	18.44	14.13	66.6667	131.25	243	2.14444	27	1	0	0	0	0	0
FR93-506	1	1	1	5	6	3	2	3	2	2	4	2	2	1	3	2	1	5	1	1	1	12.35	15.21	75	261.111	157	2.33333	26	1	0	0	0	0	0
FR93-635	1	1	4	4	6	3	1	1	2	1	3	1	1	3	1	2	1	1	1	1	1	12.49	15.64	64.5833	287.097	211	2.59	40	1	0	0	0	0	0
FR93-654	1	1	1	4	4	3	1	1	1	2	7	1	1	2	1	3	1	2	2	4	2	11.64	12.21	43.75	223.81	235	2.3	15	1	0	0	0	0	0
FR93-657	1	2	6	2	7	3	1	3	2	1	1	1	2	3	1	2	1	2	2	2	1	16.34	14.33	39.5833	168.421	156	2.73	20	1	0	0	0	0	0
FR93-658	1	1	4	5	2	3	1	1	1	2	7	2	1	3	2	3	2	2	1	3	2	14.69	14.09	43.75	395.238	252	2.67	39	1	0	0	0	0	0
FR93-697	1	1	1	5	6	3	1	1	2	2	7	3	1	1	1	3	2	2	1	1	1	14.63	16.15	66.6667	125	280	2.71	33	1	0	0	0	0	0
FR93-761	1	1	1	4	4	3	2	2	1	2	6	1	1	2	1	2	1	1	1	1	2	15.82	12.7	66.6667	350	315	2.2	58	1	0	0	0	0	0
FR93-774	1	1	1	4	4	3	2	1	2	2	7	2	1	1	2	3	1	1	2	3	2	12.86	13.46	60.4167	237.931	260	2.58	34	1	0	0	0	0	0
FR93-780	2	1	4	4	4	3	1	1	2	2	9	2	1	2	2	3	1	5	1	3	2	14.44	12.85	66.6667	250	290	2.19	60	1	0	0	0	0	0
FR93-816	1	1	4	5	5	2	1	1	1	1	4	2	1	3	1	3	1	1	1	2	1	17.39	13.2	52.0833	160	254	2.54	42	1	0	0	0	0	0
FR93-865	1	1	4	4	5	3	1	1	1	2	6	2	1	1	2	3	1	1	1	4	1	11.59	14.05	54.1667	161.538	250	2.13	15	1	0	0	0	0	0
FR93-873	1	1	6	5	6	3	3	1	1	1	1	1	2	1	1	2	1	3	1	1	1	13.44	14.06	68.75	87.8788	190	2.14	22	1	0	0	0	0	0
FR93-910	1	1	1	1	2	3	2	1	2	2	6	2	1	3	1	3	2	2	1	4	2	17.71	13.98	37.5	300	249	2.44	34	1	0	0	0	0	0
FR93-945	1	1	2	5	6	2	1	1	2	2	6	1	1	1	2	3	2	2	1	1	1	15.42	14.46	41.6667	250	189	2.75	26	1	0	0	0	0	0
FR93-979	1	2	1	5	6	3	1	1	1	2	5	2	1	1	2	2	1	5	1	4	1	11.88	14.87	77.0833	140.541	209	2.75	18	1	0	0	0	0	0
FR94-370	1	2	1	4	8	1	3	1	2	1	5	2	3	1	1	1	2	5	1	2	1	19.56	14.52	58.3333	125	148	2.58	16	1	0	0	0	0	0
FR94-389	1	1	1	4	7	3	1	3	1	1	6	2	1	3	1	2	2	2	5	1	1	19.91	14.86	43.75	104.762	214	2.55	18	1	0	0	0	0	0
FR94-444	1	2	4	4	4	3	1	1	1	1	7	2	1	2	2	3	1	1	1	3	2	11.95	15.28	56.25	148.148	261	2.22	31	1	0	0	0	0	0
FR94-498	1	2	4	2	7	3	1	1	2	1	4	2	1	3	1	2	2	2	1	1	1	15.44	14.24	50	341.667	261	2.25	47	0	0	1	0	0	0
FR94-87	1	1	1	2	2	3	1	1	1	2	6	2	1	1	1	1	1	1	1	1	2	12.49	14.5	41.6667	210	285	2.46	22	1	0	0	0	0	0
FR94-94	1	1	1	4	4	3	2	2	2	2	6	2	1	2	1	2	1	2	1	4	2	12.97	15.37	64.5833	232.258	267	2.44	40	1	0	0	0	0	0
FR96-021	1	1	1	5	2	2	1	1	1	2	6	1	1	1	1	3	4	2	1	1	1	13.14	14.16	46.8254	94.9153	247.8	3.02	22	0	0	1	0	0	0
FR96-13	1	2	4	5	2	3	1	1	1	1	3	2	1	1	1	2	1	1	1	1	1	9.55	10.51	52.381	113.636	224.333	2.57333	24.3333	0	0	1	0	0	0
FR96-17	1	1	6	4	7	3	1	1	2	2	6	1	1	3	1	2	1	2	2	1	1	13.5	15.71	64.5833	229.032	217	2.56	41	1	0	0	0	0	0
FR96-229	1	1	4	4	4	2	2	1	1	1	6	2	1	3	3	2	3	5	1	1	1	11.51	10.75	27.7778	200	195.533	3.28	20.6667	0	0	1	0	0	0
FR96-238	1	1	4	4	4	3	2	1	1	2	7	2	1	1	2	3	3	5	2	2	1	13.99	11.11	54.1667	169.231	211	2.44	29	1	0	0	0	0	0
FR96-245	1	1	1	8	6	2	2	1	2	2	7	1	2	3	2	3	1	1	1	1	1	14.63	16.93	56.25	292.593	258	2.69	36	1	0	0	0	0	0
FR96-333	1	1	4	4	4	2	1	1	1	1	6	2	1	1	1	3	1	2	1	4	2	10.4	13.79	50	208.333	222	1.9	30	1	0	0	0	0	0
FR96-34	1	2	6	4	7	2	3	1	1	2	4	1	1	1	1	2	3	2	1	1	1	11.2	15.42	39.5833	347.368	223	2.12222	34	0	0	1	0	0	0
FR96-416	1	2	3	4	4	3	1	1	1	2	6	2	1	1	2	1	1	5	1	1	1	14.08	15.06	56.25	70.3704	254	2.6375	17	0	0	1	0	0	0
FR96-418	1	1	1	5	6	3	1	2	2	1	2	2	2	1	1	3	3	3	1	4	1	16.29	12.05	41.6667	260	317	2.42	25	1	0	0	0	0	0
FR96-423	1	1	3	5	6	3	1	1	2	2	7	2	1	2	2	3	2	2	2	1	1	14.72	14.31	62.5	90	261	2.16667	21	1	0	0	0	0	0
FR96-428	1	1	4	4	4	3	1	1	1	1	6	2	1	2	1	2	1	1	1	4	1	14.43	12.42	45.8333	231.818	217	2.29	28	0	0	1	0	0	0
FR96-512	1	1	4	4	4	3	2	2	1	2	7	2	1	2	3	3	4	5	2	1	1	10.84	13.96	43.75	385.714	229	2.73	26	1	0	0	0	0	0
FR96-620	1	1	4	5	6	3	1	1	2	2	4	2	1	2	1	2	2	2	1	1	1	14.19	16.23	64.5833	219.355	221.4	2.78	33	1	0	0	0	0	0
FR96-626	1	1	1	5	6	3	1	1	1	2	7	1	1	3	2	3	1	1	1	1	1	20.21	12.1	56.25	166.667	251	2.3	34	1	0	0	0	0	0
FR96-628	1	1	4	4	4	3	2	2	2	2	6	2	1	1	2	2	1	2	1	1	1	14.22	15.81	43.75	180.952	190	2.07778	7	1	0	0	0	0	0
FR96-74	1	1	1	5	6	3	1	1	1	1	2	2	2	1	1	3	1	2	2	3	1	10.87	10.69	69.0476	106.897	228.867	2.88	20.3333	0	0	1	0	0	0
FR97-007	1	1	4	5	6	2	2	1	2	2	6	2	1	1	1	3	1	1	1	2	1	9.97	12.75	28.5714	47.2222	196.267	2.82	20	0	0	1	0	0	0
FR97-137	1	1	1	4	5	2	1	1	1	2	5	2	2	3	1	3	2	2	2	1	1	11.06	14.08	43.6508	96.3636	211.167	2.95	11.3333	0	0	1	0	0	0
FR97-164	1	1	1	5	6	3	1	1	1	2	6	2	1	3	1	3	1	5	1	2	2	15.05	15.48	54.1667	307.692	243.4	2.05556	36	1	0	0	0	0	0
FR97-31	1	1	6	4	6	3	3	1	1	1	4	2	1	1	1	3	1	5	2	2	2	12.84	11.66	66.6667	131.25	268	2.12	23	0	0	1	0	0	0
FR97-33	1	1	1	4	5	2	2	2	2	1	7	2	1	2	1	3	1	2	1	1	1	12.55	13.87	39.2857	118.182	173	2.76	14.6667	0	0	1	0	0	0
FR97-37	1	1	4	5	6	3	1	1	2	2	7	2	1	2	1	1	2	5	1	1	1	13.95	11.74	34.127	51.1628	206.2	2.42	25	0	0	1	0	0	0
FR97-41	1	2	1	5	6	3	2	1	1	1	5	2	2	3	1	2	1	1	1	2	1	12.3	11.58	42.8571	125.926	237.733	3.17333	12	0	0	1	0	0	0
FR97-47	1	1	1	5	6	2	1	1	2	2	7	2	1	2	1	3	3	2	2	2	1	20.74	14.1	52.0833	332	149	1.65556	37	1	0	0	0	0	0
FR97-53	1	1	1	5	6	1	1	1	1	2	6	2	1	2	1	3	1	5	1	2	1	15.16	15.63	72.9167	334.286	224	2.07	40	1	0	0	0	0	0
FR98-073	1	1	4	2	8	3	1	1	1	2	6	1	2	1	2	2	1	1	1	3	1	11.94	13.08	48.8095	160.976	230.333	2.42667	27.3333	0	0	1	0	0	0
FR98-082	1	1	4	4	4	2	1	1	2	2	7	2	1	1	2	3	1	5	1	1	1	10.32	11.68	47.619	101.667	186.3	2.63	13	0	0	1	0	0	0
FR98-175	1	2	1	1	2	3	1	3	2	2	6	2	1	2	1	2	2	2	1	1	1	13.17	14.17	50	203.175	180.2	2.92	16.3333	0	0	1	0	0	0
FR98-192	1	1	1	1	2	2	1	1	1	2	7	1	1	2	1	3	4	1	1	1	1	13.65	12.15	41.2698	100	243.667	2.51333	28.6667	0	0	1	0	0	0
FR98-213	1	2	4	4	4	2	2	3	1	2	6	2	1	1	1	3	1	1	1	2	1	12.36	10.64	54.7619	121.739	221.067	2.56	24	0	0	1	0	0	0
FR98-41	1	1	1	6	6	2	3	1	1	2	9	2	2	1	2	2	1	2	1	1	2	11.37	14.19	35.4167	358.824	256	3.09	25	1	0	0	0	0	0
FR98-53	1	2	4	4	4	3	2	3	1	1	6	2	1	2	2	2	4	3	1	1	1	12.89	14.58	35.4167	347.059	237	2.37	18	0	0	1	0	0	0
FR99-096	1	1	4	5	6	2	1	1	1	2	7	1	1	1	1	3	1	2	1	4	1	10.98	8.69	45.2381	150.877	222.133	3.26667	24.3333	0	0	1	0	0	0
FR99-244	2	1	4	4	4	3	1	1	1	2	1	3	1	1	2	3	4	2	1	1	1	15.08	15.26	45.8333	136.364	204	2.24444	21	0	0	1	0	0	0
FR99-267	1	1	1	5	6	2	2	1	1	2	7	2	1	1	2	3	1	2	1	3	1	15.15	13.26	36.5079	123.913	294.333	2.76	24	0	0	1	0	0	0
FR99-307	1	2	6	4	6	2	3	3	1	2	6	2	1	1	1	2	1	1	1	1	1	12.59	12.09	33.3333	312.5	239	2.48889	17	0	0	1	0	0	0
FR99-378	1	1	4	4	4	3	1	1	2	2	6	2	1	1	1	2	1	2	1	1	1	12.67	12.47	34.127	148.837	182.6	2.93333	13	0	0	1	0	0	0
FR99-413	1	1	3	4	4	3	1	1	1	2	9	2	2	3	2	3	1	5	1	4	2	13.13	15.2	52.0833	200	229	2.85	27	1	0	0	0	0	0
FR99-49	1	2	1	4	4	2	2	1	1	1	6	2	1	1	1	2	3	5	1	1	1	11.92	15.62	58.3333	285.714	229	2.56	26	1	0	0	0	0	0
HOCP96-540	1	2	4	5	2	2	2	1	1	2	7	1	2	1	1	2	3	5	1	4	1	13.27	14.99	39.6825	88	302.9	2.41	30.5	0	1	0	0	0	0
ISD20	1	1	1	4	4	3	2	1	1	2	1	2	2	1	2	3	1	2	2	4	2	16.19	12.65	56.25	318.519	291	2	46	0	0	0	1	0	0
ISD24	1	1	4	5	6	3	1	1	1	2	7	2	1	2	1	2	3	5	2	1	1	12.62	13.59	36.9048	196.774	214.467	2.71333	15.3333	0	0	0	1	0	0
ISD28	1	1	1	5	6	3	1	1	1	2	3	2	1	2	1	3	1	2	2	1	1	20.27	14.31	66.6667	234.375	251	2.05556	41	0	0	0	1	0	0
KN90-418	1	1	4	4	4	3	1	1	1	2	6	2	1	1	1	3	1	2	1	2	2	12.9	14.55	66.6667	275	263	2.31	43	0	0	0	1	0	0
KN90-455	1	2	1	5	2	3	1	1	1	1	5	2	1	3	1	2	3	2	1	3	1	16.84	14.39	64.5833	245.161	245	2.3	31	0	0	0	1	0	0
KN93-06	1	1	1	5	5	2	1	1	1	2	4	1	1	3	3	3	1	5	2	1	1	12.13	14.19	33.3333	97.619	230	2.77	21.5	0	0	0	1	0	0
KN93-08	1	1	1	5	6	3	2	1	2	2	7	2	2	1	2	1	1	5	5	1	1	9.23	10.64	57.9365	71.2329	246.933	2.82	16	0	0	0	1	0	0
KN94-24	1	1	1	4	5	3	2	1	2	2	7	3	2	3	1	3	2	2	2	1	1	18.47	11.14	52.0833	312	245	2.63	39	0	0	0	1	0	0
KQ01-858	1	1	1	4	5	3	3	1	2	1	4	2	1	1	1	1	1	1	1	2	1	10.4	13.49	26.1905	24.2424	249.533	2.98667	29	0	0	0	1	0	0
LAICA82-1729	2	1	1	4	4	3	1	1	2	2	7	1	1	2	2	3	2	2	1	1	1	13.44	12.81	45.8333	254.545	311	2.61111	26	0	0	0	1	0	0
MEX57-473	1	1	4	8	2	3	1	1	2	2	6	1	1	2	1	2	1	2	1	1	1	12.5	15.06	31.25	320	207	2.54444	21	0	0	0	1	0	0
MEX64-1487	1	2	6	5	7	3	1	1	2	1	4	2	1	3	2	2	2	1	1	2	1	13.26	15.03	52.0833	220	198	2.28	32	0	0	0	1	0	0
MEX68-P-23	1	2	1	5	6	3	1	1	2	2	7	1	1	3	1	2	1	5	1	1	1	17.47	15.01	56.25	292.593	200	2.92	28	0	0	0	1	0	0
MEX69-290	1	1	2	4	4	2	1	1	1	2	7	2	1	1	1	3	1	1	1	1	1	13.56	15.18	70.8333	144.118	184	2.46667	22	0	0	0	1	0	0
MEX73-206	1	1	1	5	6	2	1	1	2	1	7	2	1	1	1	3	2	5	1	1	1	9.63	12.14	49.2063	127.419	204.4	2.89333	11	0	0	0	1	0	0
MEX73-523	1	1	1	1	2	3	2	1	2	2	7	2	1	2	1	2	3	5	2	1	1	12.81	15.04	30.9524	74.359	238.667	2.82667	21.6667	0	0	0	1	0	0
MEX79-431	1	2	1	4	6	3	3	1	2	2	8	2	1	3	1	3	1	2	5	1	1	16.64	14.91	60.4167	144.828	228	2.75	23	0	0	0	1	0	0
MEX82-590	1	2	2	4	5	3	2	1	2	2	7	2	1	2	1	1	2	1	1	1	2	13.43	15.18	47.9167	273.913	255	2.45	28	0	0	0	1	0	0
MEX84-117	1	1	1	4	4	3	1	1	1	2	8	3	1	1	1	3	3	2	1	1	1	12.2	15.1	45.8333	209.091	265	2.14	20	0	0	0	1	0	0
NC0376	1	1	1	4	4	2	1	1	1	2	7	2	1	2	1	2	2	1	1	3	1	13.32	13.3	35.7143	93.3333	262	2.75333	13.6667	0	0	0	1	0	0
POJ2878	1	1	1	4	4	2	2	1	1	2	7	1	1	2	1	3	4	5	1	1	1	10.15	11.29	88.8889	56.25	244.5	3.1	18	0	0	0	1	0	0
PSR83-1248	1	2	4	4	4	3	1	1	1	2	6	2	1	3	2	2	1	2	2	4	2	15.75	14.55	62.5	160	291	2.85	34	0	0	0	0	1	0
PSR97-127	1	1	1	4	4	2	2	1	2	2	7	1	2	1	1	3	4	5	2	1	1	12.77	14.73	46.8254	120.339	222.6	2.82667	30	0	0	0	0	1	0
PSR97-41	1	1	1	5	6	3	1	1	1	2	7	2	1	2	3	1	3	5	1	1	1	13.48	14.96	62.6984	107.595	243.333	3.03333	22	0	0	0	0	1	0
PSR97-45	1	1	5	5	6	3	1	1	2	2	7	2	2	1	2	3	1	2	1	1	1	12.19	11.64	31.746	112.5	248.2	3.25333	19.3333	0	0	0	0	1	0
PSR97-92	1	1	1	1	2	3	1	1	2	2	7	2	1	1	1	3	3	4	2	2	1	11.56	10.33	38.8889	179.592	242.133	3.14667	8	0	0	0	0	1	0
PSR98-01	1	1	1	4	4	3	1	1	2	2	7	1	2	1	1	3	4	5	2	1	1	10.7	13.29	45.2381	108.772	209.467	3.23333	20	0	0	0	0	1	0
PSR98-11	1	1	4	5	6	2	1	1	2	2	7	2	2	2	1	3	2	5	2	2	1	12.31	12.29	51.5873	98.4615	215.667	2.69333	27.3333	0	0	0	0	1	0
PSR98-38	1	1	1	5	5	3	1	1	2	2	7	2	2	1	1	3	1	5	2	1	1	12.35	11.8	49.2063	170.968	261.533	3.04	23.6667	0	0	0	0	1	0
Q107	1	2	1	4	5	3	1	1	1	1	5	1	2	3	1	2	4	3	1	1	1	11.47	15.14	81.25	48.7179	211	2.81	26	0	1	0	0	0	0
Q120	1	2	1	4	7	3	1	1	2	1	7	2	1	3	1	2	1	5	1	2	2	14.92	13.72	62.5	193.333	189	2.28	21	0	1	0	0	0	0
Q127	1	2	4	4	2	3	3	1	2	1	4	1	1	3	1	3	4	2	1	2	2	14.91	16.89	39.5833	268.421	180	2.26	24	0	1	0	0	0	0
Q158	1	1	1	4	4	3	1	1	2	2	9	1	1	3	1	3	3	5	2	1	2	12.64	15.13	62.5	143.333	243	2.49	28	0	1	0	0	0	0
Q162	1	1	1	5	6	2	1	1	1	2	1	2	1	3	2	2	2	1	1	2	1	12.37	14.52	54.1667	196.154	264	2.66	36	0	1	0	0	0	0
Q171	1	2	6	2	8	3	3	1	1	1	2	2	1	3	1	2	1	1	1	1	1	12.62	15.94	52.0833	232	255	2.46	24	0	1	0	0	0	0
Q174	1	2	6	5	4	3	1	1	2	1	4	2	3	3	1	2	3	1	1	2	1	15.81	15.19	50	183.333	195	2.59	18	0	1	0	0	0	0
Q182	1	1	1	5	6	3	1	1	1	2	5	3	1	1	2	1	2	5	2	2	1	12.85	14.94	44.4444	87.5	227.267	2.58	20	0	1	0	0	0	0
Q188	1	1	4	5	5	3	1	1	1	2	7	1	1	1	2	2	1	2	5	1	1	13.82	15.38	54.1667	234.615	248	2.26667	29	0	1	0	0	0	0
Q189	1	2	6	4	7	3	1	1	2	1	3	1	2	3	1	3	4	5	2	3	2	14.31	15.33	39.5833	336.842	292	2.39	27	0	1	0	0	0	0
Q192	1	2	6	4	2	3	3	1	1	1	2	1	2	3	1	3	1	1	1	2	1	14.47	15.87	47.9167	230.435	228	2.23	33	0	1	0	0	0	0
Q195	1	1	4	4	8	3	1	1	1	1	9	2	1	1	1	2	3	1	1	2	1	12.14	16.21	50	445.833	176.46	2.74444	33	0	1	0	0	0	0
Q196	1	1	1	5	2	2	2	1	2	2	4	2	1	1	1	2	3	3	5	1	1	16.36	15.01	66.6667	221.875	279	2.37	40	0	1	0	0	0	0
Q197	1	1	1	5	1	2	1	1	2	2	6	2	1	2	1	1	1	1	1	4	2	18.69	13.37	64.5833	158.065	342	2.79	27	0	1	0	0	0	0
Q198	1	2	4	5	5	3	1	1	1	2	7	2	1	2	2	2	1	5	2	2	1	14.39	13.29	64.5833	254.839	233	2.47	38	0	1	0	0	0	0
Q199	1	1	4	5	4	2	1	1	1	1	7	1	1	1	1	1	1	1	5	4	1	13.96	11.81	46.8254	89.8305	233.533	2.87333	30	0	1	0	0	0	0
Q202	1	1	1	5	2	3	1	1	2	2	7	1	1	2	1	2	1	2	1	4	2	14.32	15.04	62.5	233.333	291	2.73	44	0	1	0	0	0	0
Q206	1	1	1	5	7	3	1	3	1	1	9	2	1	3	1	2	4	5	1	1	1	11.3	14.48	42.0635	115.094	235.467	3.04	24.6667	0	0	0	1	0	0
Q207	1	1	1	5	5	3	2	1	2	2	8	2	1	3	1	2	2	1	1	2	1	14.89	16.49	64.5833	351.613	286	2	36	0	1	0	0	0	0
Q208	1	1	1	5	7	2	1	1	1	1	6	2	1	1	3	2	1	5	1	2	1	9.91	6.66	43.6508	107.273	161.25	2.1	2	0	0	0	1	0	0
Q209	1	1	1	5	6	2	1	1	2	2	7	2	1	2	1	3	2	2	2	4	2	13.32	16.13	62.5	256.667	271	2.53	31	0	1	0	0	0	0
Q88	1	2	1	4	7	3	3	1	1	1	7	1	1	3	1	2	3	3	2	3	2	17.6	14.74	66.6667	193.75	249	2.7625	33	0	1	0	0	0	0
RB73-2727	1	1	1	4	4	3	1	1	2	2	7	1	1	2	1	3	1	5	2	3	1	11.74	13.2	77.0833	140.541	250	2.56	30	0	0	0	0	0	1
RB73-9735	1	1	4	4	1	3	2	2	2	1	6	3	1	3	1	2	1	2	1	2	2	19.46	14.84	41.6667	140	130	2.84	16	0	0	0	0	0	1
RB75-11	1	2	1	4	4	2	2	1	2	2	7	2	1	1	1	2	1	1	1	1	1	10.84	13.38	40.4762	67.6471	212.5	2.87	17	0	0	0	0	0	1
RB83-5054	1	1	3	5	6	3	1	1	2	2	7	1	1	3	1	3	1	2	1	1	1	19.11	13.71	75	100	266	2.22	38	0	0	0	0	0	1
RB83-5089	1	1	1	5	6	3	1	1	2	2	6	2	1	2	1	1	1	5	2	1	1	10.16	12.66	46.0317	72.4138	247.267	2.79333	16.3333	0	0	0	0	0	1
RB85-5113	1	1	4	4	4	3	1	3	2	2	2	2	2	1	1	3	3	2	1	1	1	14.39	13.2	52.381	75.7576	224.067	2.85333	31	0	0	0	0	0	1
ROC22	1	1	1	5	3	3	2	1	1	2	7	2	2	2	1	2	3	5	6	1	1	12.8	15.73	58.25	128.889	252	2.9	25	1	0	0	0	0	0
SP80-0185	1	1	1	1	1	3	2	1	2	1	6	2	1	2	1	2	1	2	1	2	1	12.79	12.42	79.3651	91	236.067	2.81333	23	0	0	0	0	0	1
SP80-1816	1	2	1	1	2	3	2	1	2	2	7	1	1	1	1	2	4	1	1	3	1	14.07	13.59	49.2063	129.032	242.867	2.52667	28.6667	0	0	0	0	0	1
SP80-3280	1	1	1	2	3	3	3	1	1	1	6	1	2	3	1	1	2	5	1	2	1	13.61	13.38	42.8571	112.963	232.467	2.86	29.3333	0	0	0	0	0	1
SP81-3250	1	1	1	4	6	3	1	1	1	1	3	2	1	3	1	2	1	5	1	1	1	12.13	14.25	53.9683	142.647	249.2	2.71333	32	0	0	0	0	0	1
SP83-2847	1	1	1	5	2	2	1	1	1	2	3	2	1	2	2	3	2	2	1	1	2	12.74	14.64	54.7619	153.623	228.667	2.58667	30	0	0	0	0	0	1
SP84-1431	1	1	1	4	4	3	2	3	2	1	6	3	2	1	1	1	1	2	2	1	1	12.62	13.89	44.4444	121.429	245.867	2.24	36.6667	0	0	0	0	0	1
SP84-5560	1	1	4	4	5	2	2	3	2	2	6	2	1	1	1	1	1	5	1	1	2	10.58	13.95	78.5714	124.242	216	2.61	29	0	0	0	0	0	1
TC4	1	1	1	2	5	3	1	1	1	2	6	1	1	1	1	2	2	2	1	1	1	12.92	11.8	44.4444	53.5714	203.267	2.46	22.3333	0	0	0	1	0	0
TCP83-3196	1	1	4	5	6	3	1	1	2	2	7	2	1	1	2	3	1	1	1	1	1	17.62	15.53	56.25	362.963	222	2.24	40	0	0	0	0	1	0
VMC73-229	1	2	2	4	2	3	3	1	1	1	6	2	1	2	1	1	3	5	1	1	1	15.62	14.39	29.1667	171.429	113	2.78	22	0	0	0	0	1	0
VMC81-202	1	1	1	5	6	2	2	1	2	2	6	2	1	3	1	3	1	2	1	1	1	14.79	14.48	72.9167	214.286	271	2.16	46	0	0	0	0	1	0
VMC84-549	1	1	4	5	5	3	1	1	1	2	7	2	2	1	1	2	1	2	5	1	1	13.68	13.53	39.6825	66	221.8	2.86667	19.3333	0	0	0	0	1	0
VMC87-599	1	1	3	1	2	3	2	1	2	2	7	2	1	2	1	3	2	5	2	1	1	10.76	12.98	58.7302	143.243	177.467	2.95333	14.3333	0	0	0	0	1	0
VMC87-95	1	1	1	5	2	3	1	1	2	2	7	2	1	1	3	2	1	2	2	1	1	9.24	10.7	33.3333	78.5714	191.533	3.04	18.3333	0	0	0	0	1	0
VMC90-239	1	1	2	4	4	2	1	1	2	1	6	2	1	1	1	3	1	2	1	1	2	11.04	15.78	64.5833	154.839	196	3.44	20	0	0	0	0	1	0
VMC93-331	1	1	1	5	2	3	1	1	2	2	7	2	1	1	1	3	2	5	2	1	1	11.77	12.06	46.8254	76.2712	164.333	3.02	19	0	0	0	0	1	0
VMC93-341	1	1	1	4	7	3	2	1	1	1	6	2	2	1	1	3	4	1	1	1	1	14.49	11.31	40.4762	108.824	249	2.82	24.5	0	0	0	0	1	0
VMC94-050	1	1	4	5	6	3	1	1	1	2	1	1	2	1	1	1	2	5	2	1	1	14.51	11.91	46.8254	108.475	255.333	2.72667	21	0	0	0	0	1	0
VMC94-266	1	2	5	4	4	3	2	1	2	2	7	2	2	1	1	3	4	1	1	1	1	10.85	8.67	45.2381	94.7368	235.8	3.08	21.6667	0	0	0	0	1	0
VMC95-018	1	1	1	4	5	3	2	1	2	1	7	3	2	1	1	2	1	1	1	1	1	10.87	9.04	41.2698	71.1538	220.133	2.40667	32	0	0	0	0	1	0
VMC95-09	1	1	1	5	6	3	1	1	2	2	7	1	1	1	1	2	1	2	1	1	2	11.81	12.53	46.0317	122.414	263.333	3.17333	22	0	0	0	0	1	0
VMC95-105	1	1	1	5	2	3	3	1	1	1	3	1	2	1	1	2	4	5	2	1	1	12.8	13.88	34.9206	127.273	208.933	3	16.6667	0	0	0	0	1	0
VMC95-262	1	1	3	5	6	3	1	1	1	2	6	2	2	1	1	1	4	5	2	2	1	13.5	12.72	56.3492	112.676	236	3.06	19	0	0	0	0	1	0
VMC95-88	1	1	1	4	7	3	2	1	1	1	6	2	2	3	1	2	1	1	1	4	2	13.4	15.5	45.8333	209.091	285	2.45	22	0	0	0	0	1	0
VMC96-134	1	1	1	5	5	2	1	1	1	2	7	3	1	1	1	3	2	5	1	1	1	14.41	13.09	36.5079	102.174	225.333	2.84667	16.3333	0	0	0	0	1	0
VMC96-169	1	1	4	4	4	3	1	1	1	2	6	2	1	1	2	3	2	2	1	1	1	13.04	14.86	43.75	271.429	217.5	2.82857	8	0	0	0	0	1	0
VMC96-55	1	1	1	1	2	3	1	1	1	1	7	2	2	1	1	3	2	2	2	4	1	11.74	10.44	34.127	95.3488	249.667	2.88	20	0	0	0	0	1	0
VMC96-60	1	1	1	5	2	3	1	1	2	2	7	1	1	1	1	2	1	5	1	3	1	11.16	9.68	53.1746	83.5821	266.333	3.01333	25	0	0	0	0	1	0
VMC96-84	1	1	1	1	2	3	1	1	1	1	3	2	1	1	1	3	4	5	1	1	1	13.15	11.26	46.0317	93.1034	211.667	2.83333	22	0	0	0	0	1	0
VMC97-30	1	2	2	5	7	3	1	1	1	1	1	1	1	1	1	2	4	5	1	1	1	18.25	14.84	50	229.167	252	2.81	34	0	0	0	0	1	0
VMC97-41	1	2	6	5	7	3	1	1	1	1	7	1	1	3	3	2	3	5	1	2	1	13.74	15.71	72.9167	234.286	237	2.6	44	0	0	0	0	1	0
